# Supplementary material for: Automated antimicrobial susceptibility testing and antimicrobial resistance genotyping using Illumina and Oxford Nanopore Technologies sequencing data among Enterobacteriaceae
Source: Front Microbiol. 2022 Aug 8;13:973605. doi: 10.3389/fmicb.2022.973605 (PMC9393496; doi:10.3389/fmicb.2022.973605)
Supplement: SUPPLEMENTARY TABLE 1 — List of the species-antimicrobial pairs used for the WGS-AST models. [file Data_Sheet_1.xlsx]

## Sheet: S1 Species-antimicrobial pairs
Model taxon	Antimicrobials
Enterobacter	aztreonam, cefepime, cefotaxime, ceftazidime, ceftazidime and avibactam, ceftriaxone, ciprofloxacin, ertapenem, gentamicin, imipenem, imipenem and relebactam, levofloxacin, meropenem, meropenem and vaborbactam, sulfamethoxazole and trimethoprim, tetracycline, tobramycin
Escherichia coli	amikacin, aztreonam, cefazolin, cefepime, cefotaxime, ceftazidime, ceftazidime and avibactam, ceftriaxone, ciprofloxacin, doripenem, ertapenem, gentamicin, imipenem, imipenem and relebactam, levofloxacin, meropenem, meropenem and vaborbactam, piperacillin and tazobactam, sulfamethoxazole and trimethoprim, tetracycline, tobramycin
Klebsiella	amikacin, aztreonam, cefazolin, cefepime, cefotaxime, ceftazidime, ceftazidime and avibactam, ceftriaxone, ciprofloxacin, doripenem, ertapenem, gentamicin, imipenem, imipenem and relebactam, levofloxacin, meropenem, meropenem and vaborbactam, piperacillin and tazobactam, sulfamethoxazole and trimethoprim, tetracycline, ticarcillin and clavulanic acid, tobramycin

## Sheet: S2 BMD-AST
Antimicrobial class	Antimicrobial	Susceptible	Non-susceptible	Intermediate	Resistant	N
Aminoglycosides	amikacin	0.829545	0.170455	0.0397727	0.130682	176
Aminoglycosides	gentamicin	0.629213	0.370787	0.0337079	0.337079	178
Aminoglycosides	plazomicin	0.917293	0.0827068	0.0827068	0	133
Aminoglycosides	tobramycin	0.483333	0.516667	0.0888889	0.427778	180
Antipseudomonas penicillins + β-lactamase inhibitors	ticarcillin-clavulanic acid	0.0648148	0.935185	0.037037	0.898148	108
Antipseudomonas penicillins + β-lactamase inhibitors	piperacillin-tazobactam	0.259669	0.740331	0.0773481	0.662983	181
Carbapenems	ertapenem	0.270718	0.729282	0.0552486	0.674033	181
Carbapenems	meropenem	0.454545	0.545455	0.0397727	0.505682	176
Carbapenems	imipenem	0.388889	0.611111	0.0944444	0.516667	180
Carbapenems	doripenem	0.444444	0.555556	0.411111	0.144444	180
Combinations of carbapenems	imipenem-relebactam	0.894737	0.105263	0	0.105263	133
Combinations of carbapenems	meropenem-vaborbactam	0.893939	0.106061	0.0151515	0.0909091	132
Combinations of cephalosporins	ceftazidime-avibactam	0.931677	0.068323	0	0.068323	161
Combinations of cephalosporins	ceftolozane-tazobactam	0.285714	0.714286	0.0807453	0.63354	161
Extended-spectrum cephalosporins; 3rd and 4th generation cephalosporins	ceftriaxone	0.379747	0.620253	0	0.620253	79
Extended-spectrum cephalosporins; 3rd and 4th generation cephalosporins	cefepime	0.244444	0.755556	0.161111	0.594444	180
Extended-spectrum cephalosporins; 3rd and 4th generation cephalosporins	cefotaxime	0.0925926	0.907407	0.0277778	0.87963	108
Extended-spectrum cephalosporins; 3rd and 4th generation cephalosporins	ceftazidime	0.237569	0.762431	0.0276243	0.734807	181
Fluoroquinolones	levofloxacin	0.359116	0.640884	0.0276243	0.61326	181
Fluoroquinolones	ciprofloxacin	0.276243	0.723757	0.0441989	0.679558	181
Fluoroquinolones	delafloxacin	0.111111	0.888889	0.0238095	0.865079	126
Folate pathway inhibitors	sulfamethoxazole-trimethoprim	0.505747	0.494253	0	0.494253	174
Glycylcyclines	tigecycline	0.906077	0.0939227	0.0220994	0.0718232	181
Monobactams	aztreonam	0.238889	0.761111	0.0166667	0.744444	180
Nitrofuran derivatives	nitrofurantoin	0.594937	0.405063	0.164557	0.240506	79
Non-extended spectrum cephalosporins; 1st and 2nd generation cephalosporins	cefazolin	0.240506	0.759494	0.0886076	0.670886	79
Penicillins	ampicillin	0	1	0	1	79
Penicillins + β-lactamase inhibitors	ampicillin-sulbactam	0.341772	0.658228	0.0759494	0.582278	79
Phosphonic acids	fosfomycin	0.0869565	0.913043	0	0.913043	115
Polymyxins	colistin	0.86	0.14	0	0.14	150
Siderophore	cefiderocol	0.770992	0.229008	0	0.229008	131
Tetracyclines	minocycline	0.514124	0.485876	0.169492	0.316384	177
Tetracyclines	tetracycline	0.620253	0.379747	0.126582	0.253165	79
Tetracyclines	omadacycline	0.612613	0.387387	0.162162	0.225225	111
Tetracyclines	doxycycline	0.424528	0.575472	0.113208	0.462264	106
Tetracyclines	eravacycline	0.947368	0.0526316	0	0.0526316	19

## Sheet: S3 ANI
Query	Reference	ANI [%]	Orthologous matches	Total seq. fragments
ENCL-149	E. cloacae NZ_CP009756.1	0.873237	1299	1794
ENCL-176	E. cloacae NZ_CP009756.1	0.872166	1308	1747
ENCL-347	E. cloacae NZ_CP009756.1	0.870966	1306	1747
ENCL-565	E. cloacae NZ_CP009756.1	0.870152	1315	1835
ENCL-M273	E. cloacae NZ_CP009756.1	0.87183	1319	1843
ENCL-149	E. hormaechei_NZ_CP077392.1	0.953164	1403	1794
ENCL-176	E. hormaechei_NZ_CP077392.1	0.953687	1380	1747
ENCL-347	E. hormaechei_NZ_CP077392.1	0.951982	1401	1747
ENCL-565	E. hormaechei_NZ_CP077392.1	0.951577	1428	1835
ENCL-M273	E. hormaechei_NZ_CP077392.1	0.951503	1413	1843

## Sheet: S4 AMR markers
Isolate Internal ID	Assembly Internal ID	Platform	Number of markers	AMR markers
AS133967	AS133967.1	Illumina	130	AcrA, AcrB, AcrD, AcrR, argR, ArnT, BaeR, BaeS, bamB, clpV-tssH, cpsACP, CpxA, CRP, CTX-M-15, cusR, cycA, DfrA25, dotU-tssL, EmrD, EmrR, entA, entB, entC, entE, entF, eptB, feoB, fepA, fepB, fepC, fepD, fepG, fes, fimA, fimB, fimC, fimD, fimE, fimF, fimG, fimH, fimI, fimK, fliY, FosA, fyuA, galF, glf, GlpT, gnd, gyrA, H-NS, hcp-tssD, hlyB, icmF-tssM, IroE, irp1, irp2, KdeA, KpnE, KpnF, KpnG, KpnH…
AS133967	AS133967.3	ONT	180	23S rRNA, AAC(6')-Ib7, AcrA, AcrB, AcrD, AcrR, ampH, ampR, ANT(3'')-IIa, argR, ArnT, BacA, BaeR, BaeS, bamB, bplB, carA, clpV-tssH, cpsACP, CpxA, CRP, CTX-M-15, cusR, cycA, DfrA25, dotU-tssL, eae, EC-98, EF-Tu, EmrB, EmrD, EmrR, entA, entB, entC, entD, entE, entF, eptB, feoB, fepA, fepB, fepC, fepD, fepG, fes, fimA, fimB, fimC, fimD, fimE, fimF, fimG, fimH, fimI, fimK, fliY, FosA, fyuA, galF, glf…
AS133972	AS133972.1	Illumina	114	AAC(6')-Ib-cr, AcrA, AcrB, AcrD, AcrR, argR, ArnT, BaeR, BaeS, bamB, CatB3, clpV-tssH, cpsACP, CpxA, CRP, cusR, cycA, dotU-tssL, EmrD, EmrR, entA, entB, entC, entD, entE, entF, eptB, feoB, fepA, fepB, fepC, fepD, fepG, fes, fimA, fimB, fimC, fimD, fimE, fimF, fimG, fimH, fimI, fimK, fliY, FosA, galF, GlpT, gnd, gyrA, H-NS, hcp-tssD, icmF-tssM, impA-tssA, IroE, KdeA, KpnE, KpnF, KpnG, KpnH, leuO, …
AS133972	AS133972.3	ONT	167	23S rRNA, AAC(6')-Ib-cr, AcrA, AcrB, AcrD, AcrR, ampH, ampR, argR, ArnT, BacA, BaeR, BaeS, bamB, bplB, carA, CatB3, clpV-tssH, cpsACP, CpxA, CRP, cusR, cycA, dotU-tssL, EC-98, EF-Tu, EmrB, EmrD, EmrR, entA, entB, entC, entD, entE, entF, eptB, fepA, fepB, fepC, fepD, fepG, fes, fimA, fimB, fimC, fimD, fimE, fimF, fimG, fimH, fimI, fimK, fliY, FosA, galF, gcvA, GlpT, gnd, gyrA, H-NS, hcp-tssD, hlyB…
AS133981	AS133981.1	Illumina	131	AAC(3)-IIc, AAC(6')-Ib-cr, aadA2, AcrA, AcrB, AcrD, AcrR, argR, ArnT, BaeR, BaeS, bamB, BasS, CatB3, clpV-tssH, cpsACP, CpxA, CRP, CTX-M-15, cusR, cycA, DfrA12, dotU-tssL, EmrD, EmrR, entA, entB, entC, entE, entF, eptB, feoB, fepA, fepB, fepC, fepD, fepG, fes, fimA, fimB, fimC, fimD, fimE, fimF, fimG, fimH, fimI, fimK, fliY, FosA, fyuA, galF, GlpT, gnd, gyrA, H-NS, hcp-tssD, hlyB, icmF-tssM, impA…
AS133981	AS133981.3	ONT	179	23S rRNA, AAC(3)-IIc, AAC(6')-Ib-cr, AAC(6')-Ib8, aadA2, AcrA, AcrB, AcrD, AcrR, ampH, ampR, ANT(2'')-Ia, argR, ArnT, BacA, BaeR, BaeS, bamB, BasS, bplB, carA, CatB3, clpV-tssH, cpsACP, CpxA, CRP, CTX-M-15, cusR, cycA, DfrA12, dotU-tssL, eae, EC-98, EF-Tu, EmrD, EmrR, entA, entB, entC, entD, entE, entF, eptB, feoB, fepA, fepB, fepC, fepD, fepG, fes, fimA, fimB, fimC, fimD, fimE, fimF, fimG, fimH,…
AS133986	AS133986.1	Illumina	123	AcrA, AcrB, AcrD, AcrR, argR, ArnT, BaeR, BaeS, bamB, BasS, CatII, clpV-tssH, cpsACP, CpxA, CRP, cusR, cycA, DHA-1, dotU-tssL, EmrD, EmrR, entA, entB, entC, entE, entF, eptB, feoB, fepA, fepB, fepC, fepD, fepG, fes, fimA, fimB, fimC, fimD, fimE, fimF, fimG, fimH, fimI, fimK, fliY, FosA, galF, glf, GlpT, gnd, gyrA, gyrB, H-NS, hcp-tssD, icmF-tssM, impA-tssA, IroE, KdeA, KPHS_23120, KpnE, KpnF, Kpn…
AS133986	AS133986.3	ONT	172	23S rRNA, AcrA, AcrB, AcrR, ampH, ampR, argR, ArnT, BacA, BaeR, bamB, BasS, bplB, carA, CatII, clpV-tssH, cpsACP, CpxA, CRP, cusR, cycA, DHA-1, dotU-tssL, EF-Tu, EmrB, EmrD, EmrR, entA, entB, entC, entD, entF, eptB, feoB, fepA, fepB, fepC, fepD, fepG, fes, fimA, fimB, fimC, fimD, fimE, fimF, fimG, fimH, fimI, fimK, fliY, FosA, galF, glf, GlpT, gnd, gyrA, gyrB, H-NS, hcp-tssD, hlyB, htpB, icmF-tss…
AS133991	AS133991.1	Illumina	124	AcrA, AcrB, AcrD, AcrR, argR, ArnT, BaeR, BaeS, bamB, clpV-tssH, cpsACP, CpxA, CRP, cusR, cycA, dotU-tssL, EmrD, EmrR, entA, entB, entC, entE, entF, eptB, feoB, fepA, fepB, fepC, fepD, fepG, fes, fimA, fimB, fimC, fimD, fimE, fimF, fimG, fimH, fimI, fimK, fliY, FosA, galF, glf, GlpT, gnd, H-NS, hcp-tssD, hlyB, icmF-tssM, impA-tssA, IroE, KdeA, kfoC, KPHS_23120, KpnE, KpnF, KpnG, KpnH, leuO, LptD,…
AS133991	AS133991.3	ONT	176	23S rRNA, AAC(6')-Ib8, AcrA, AcrB, AcrD, AcrR, ampH, ampR, argR, ArnT, BacA, BaeR, BaeS, bamB, bplB, carA, clpV-tssH, cpsACP, CpxA, CRP, cusR, cycA, dotU-tssL, EC-98, EF-Tu, EmrB, EmrD, EmrR, entA, entB, entC, entD, entE, entF, eptB, feoB, fepA, fepB, fepC, fepD, fepG, fes, fimA, fimB, fimC, fimD, fimE, fimF, fimG, fimH, fimI, fimK, fliY, FosA, galF, gcvA, glf, GlpT, gnd, H-NS, hcp-tssD, hlyB, ht…
AS134007	AS134007.1	Illumina	126	AAC(3)-IIc, AAC(6')-Ib-cr, AcrA, AcrB, AcrD, AcrR, argR, ArnT, BaeR, BaeS, bamB, CatB3, clpV-tssH, cpsACP, CpxA, CRP, CTX-M-15, cusR, cycA, DfrA14, dotU-tssL, EmrD, EmrR, eptB, feoB, fimA, fimB, fimC, fimD, fimE, fimF, fimG, fimH, fimI, fimK, fliY, FosA, fyuA, galF, glf, GlpT, gnd, gyrA, H-NS, hcp-tssD, icmF-tssM, impA-tssA, IroE, irp1, irp2, KdeA, kfoC, KPHS_23120, KpnE, KpnF, KpnG, KpnH, leuO, …
AS134007	AS134007.3	ONT	177	23S rRNA, AAC(3)-IIc, AAC(6')-Ib-cr, AcrA, AcrB, AcrD, AcrR, ampH, ampR, ANT(3'')-IIa, argR, ArnT, BacA, BaeR, BaeS, bamB, bplB, carA, CatB3, clpV-tssH, cpsACP, CpxA, CRP, CTX-M-15, cusR, cycA, DfrA14, dotU-tssL, eae, EC-98, eccA3, EF-Tu, EmrD, EmrR, eptB, feoB, fepA, fimA, fimB, fimC, fimD, fimE, fimF, fimG, fimH, fimI, fimK, fliY, FosA, fyuA, galF, gcvA, glf, GlpT, gnd, gyrA, H-NS, hcp-tssD, ht…
AS134021	AS134021.1	Illumina	125	AcrA, AcrB, AcrD, AcrR, argR, ArnT, BaeR, BaeS, bamB, clpV-tssH, cpsACP, CpxA, CRP, cusR, cycA, dotU-tssL, EmrD, EmrR, entA, entB, entC, entE, entF, eptB, feoB, fepA, fepB, fepC, fepD, fepG, fes, fimA, fimB, fimC, fimD, fimE, fimF, fimG, fimH, fimI, fimK, fliY, FosA, fyuA, galF, glf, GlpT, gmd, gnd, H-NS, hcp-tssD, hlyB, icmF-tssM, IroE, irp1, irp2, KdeA, KpnE, KpnF, KpnG, KpnH, leuO, LptD, manB,…
AS134021	AS134021.3	ONT	162	23S rRNA, AAC(6')-Ib-cr, AAC(6')-Ib8, AcrA, AcrD, AcrR, ampR, APH(3'')-Ib, APH(6)-Id, argR, ArnT, Arr-3, BacA, BaeR, BaeS, bamB, bplB, carA, CatB3, clpV-tssH, cpsACP, CpxA, CRP, CTX-M-15, cusR, cycA, Dfr7, DfrA14, dotU-tssL, EC-98, EF-Tu, EmrB, EmrD, EmrR, entA, entB, entC, entD, entE, eptB, fepB, fepC, fepD, fes, fimA, fimB, fimC, fimD, fimE, fimF, fimG, fimH, fimI, fimK, fliY, FosA6, galF, glf,…
AS134022	AS134022.1	Illumina	126	AcrA, AcrB, AcrD, AcrR, APH(3'')-Ib, APH(6)-Id, argR, ArnT, BaeR, BaeS, CatA10, clpV-tssH, cpsACP, CpxA, CRP, CTX-M-15, cusR, cycA, DfrA14, dotU-tssL, EmrD, EmrR, entA, entB, entC, entD, entE, entF, eptB, feoB, fepA, fepB, fepC, fepD, fepG, fes, fimA, fimB, fimC, fimD, fimE, fimF, fimG, fimH, fimI, fimK, fliY, FosA, galF, glf, GlpT, gnd, H-NS, hcp-tssD, icmF-tssM, impA-tssA, IroE, KdeA, kfoC, Kpn…
AS134022	AS134022.3	ONT	157	23S rRNA, AAC(6')-Ib7, AcrA, AcrB, AcrE, AcrR, ampH, ampR, ANT(3'')-IIa, APH(3'')-Ib, APH(6)-Id, argR, BacA, BaeR, BaeS, bplB, carA, CatA10, clpV-tssH, cpsACP, CpxA, CRP, CTX-M-193, cycA, DfrA14, dotU-tssL, EC-98, EF-Tu, EmrD, EmrR, entA, entB, entC, entD, entE, eptB, fepA, fepB, fepC, fepD, fepG, fes, fimA, fimB, fimD, fimE, fimF, fimG, fimH, fimI, fliY, FosA, galF, glf, GlpT, gnd, H-NS, hcp-tss…
AS134042	AS134042.1	Illumina	111	AcrA, AcrB, AcrD, AcrR, argR, ArnT, BaeR, BaeS, bamB, clpV-tssH, cpsACP, CpxA, CRP, cusR, cycA, dotU-tssL, EmrD, EmrR, entA, entB, entC, entD, entE, entF, eptB, feoB, fepA, fepB, fepC, fepD, fepG, fes, fimA, fimB, fimC, fimD, fimE, fimF, fimG, fimH, fimI, fimK, fliY, FosA, galF, GlpT, gnd, H-NS, hcp-tssD, icmF-tssM, impA-tssA, IroE, KdeA, KpnE, KpnF, KpnG, KpnH, leuO, LptD, manB, manC, MarA, MdtB…
AS134042	AS134042.3	ONT	153	23S rRNA, AcrA, AcrB, AcrD, AcrR, ampH, ampR, APH(6)-Id, argR, ArnT, BacA, BaeR, BaeS, bamB, bplB, carA, clpV-tssH, cpsACP, CpxA, CRP, cusR, cycA, dotU-tssL, EC-98, EF-Tu, EmrB, EmrD, EmrR, entA, entB, entC, entD, entE, entF, eptB, fepA, fepB, fepC, fepD, fepG, fes, fimA, fimB, fimC, fimD, fimE, fimF, fimG, fimH, fimI, fimK, fliY, FosA4, FosA6, galF, GlpT, gnd, H-NS, hcp-tssD, hlyB, icmF-tssM, im…
AS134045	AS134045.1	Illumina	131	AAC(3)-IIc, AAC(6')-Ib-cr, AcrA, AcrB, AcrD, AcrR, APH(3'')-Ib, APH(6)-Id, argR, ArnT, BaeR, bamB, BasS, CatB3, clpV-tssH, CpxA, CRP, CTX-M-15, cusR, cycA, DfrA14, DfrA19, dotU-tssL, EmrD, EmrR, entA, entB, entC, entE, entF, eptB, feoB, fepA, fepB, fepC, fepD, fepG, fes, fimA, fimB, fimC, fimD, fimE, fimF, fimG, fimH, fimI, fimK, fliY, FosA, galF, GlpT, gnd, gyrA, H-NS, hcp-tssD, icmF-tssM, impA-…
AS134045	AS134045.3	ONT	186	23S rRNA, AAC(3)-IIc, AAC(6')-Ib-cr, AcrA, AcrB, AcrD, AcrR, ampH, ampR, APH(3'')-Ib, APH(6)-Id, argR, ArnT, Arr-3, BacA, BaeR, BaeS, bamB, BasS, bplB, carA, CatB3, clpV-tssH, cpsACP, CpxA, CRP, CTX-M-15, cusR, cusS, cycA, DfrA14, DfrA19, dotU-tssL, EC-98, EF-Tu, EmrB, EmrD, EmrR, entA, entB, entC, entD, entE, entF, eptB, feoB, fepA, fepB, fepC, fepD, fepG, fes, fimA, fimB, fimC, fimD, fimE, fimF…
AS134050	AS134050.1	Illumina	125	AcrA, AcrB, AcrD, AcrR, argR, ArnT, BaeR, BaeS, bamB, clpV-tssH, cpsACP, CpxA, CRP, cusR, cycA, dotU-tssL, EmrD, EmrR, entA, entB, entC, entE, entF, eptB, feoB, fepA, fepB, fepC, fepD, fepG, fes, fimA, fimB, fimC, fimD, fimE, fimF, fimG, fimH, fimI, fimK, fliY, FosA, fyuA, galF, glf, GlpT, gmd, gnd, H-NS, hcp-tssD, hlyB, icmF-tssM, IroE, irp1, irp2, KdeA, KpnE, KpnF, KpnG, KpnH, leuO, LptD, manB,…
AS134050	AS134050.3	ONT	165	23S rRNA, AAC(6')-Ib-cr, AcrA, AcrD, ampH, ampR, APH(3'')-Ib, APH(6)-Id, argR, ArnT, Arr-3, BacA, BaeR, BaeS, bamB, carA, CatB3, clpV-tssH, cpsACP, CpxA, CRP, CTX-M-15, CTX-M-33, cusR, cycA, DfrA14, dotU-tssL, EC-98, EF-Tu, EmrD, EmrR, entA, entB, entC, entD, entE, entF, eptB, feoB, fepA, fepB, fepC, fepD, fepG, fes, fimC, fimD, fimF, fimG, fimH, fimI, fimK, fliY, FosA, Fosa7.3, galF, gcvA, glf, …
AS134061	AS134061.1	Illumina	120	AAC(6')-Ib-cr, aadA16, AcrA, AcrB, AcrD, AcrR, argR, ArnT, Arr-2, BaeR, BaeS, bamB, CatII, clpV-tssH, cpsACP, CpxA, CRP, CTX-M-27, cusR, cycA, DfrA27, dotU-tssL, EmrD, EmrR, entA, entB, entC, entE, entF, eptB, feoB, fepA, fepB, fepC, fepD, fepG, fes, fimA, fimB, fimC, fimD, fimE, fimF, fimG, fimH, fimI, fimK, fliY, FloR, FosA, galF, glf, GlpT, gnd, gyrA, H-NS, hcp-tssD, icmF-tssM, IroE, KdeA, kfo…
AS134061	AS134061.3	ONT	168	23S rRNA, AAC(6')-Ib-cr, aadA16, AcrA, AcrB, AcrD, AcrR, ampH, ampR, ANT(2'')-Ia, argR, ArnT, Arr-2, BacA, BaeR, BaeS, bamB, carA, CatII, clpV-tssH, cpsACP, CpxA, CRP, CTX-M-27, CTX-M-66, cusR, cycA, DfrA27, dotU-tssL, EC-98, EF-Tu, EmrB, EmrD, EmrR, entA, entB, entC, entD, entE, entF, eptB, feoB, fepA, fepB, fepC, fepD, fepG, fes, fimA, fimB, fimC, fimD, fimE, fimF, fimG, fimH, fimI, fimK, fliY,…
AS134062	AS134062.1	Illumina	134	AcrA, AcrB, AcrD, AcrR, APH(3'')-Ib, APH(6)-Id, argR, ArnT, BaeR, BaeS, bamB, clpV-tssH, cpsACP, CpxA, CRP, CTX-M-15, cusR, cycA, dotU-tssL, EmrD, EmrR, entA, entB, entC, entE, entF, eptB, feoB, fepA, fepB, fepC, fepD, fepG, fes, fimA, fimB, fimC, fimD, fimE, fimF, fimG, fimH, fimI, fimK, fliY, FosA, fyuA, galF, glf, GlpT, gnd, gyrA, H-NS, hcp-tssD, hlyB, icmF-tssM, IroE, irp1, irp2, KdeA, KpnE, …
AS134062	AS134062.3	ONT	185	23S rRNA, AcrA, AcrB, AcrD, AcrF, AcrR, ampH, ampR, APH(3'')-Ib, APH(6)-Id, argR, ArnT, BacA, BaeR, BaeS, bamB, bplB, carA, clpV-tssH, cpsACP, CpxA, CRP, CTX-M-15, cusR, cycA, dotU-tssL, eae, EC-98, EF-Tu, EmrB, EmrD, EmrR, entA, entB, entC, entD, entE, entF, eptB, feoB, fepA, fepB, fepC, fepD, fepG, fes, fimA, fimB, fimC, fimD, fimE, fimF, fimG, fimH, fimI, fimK, fliY, FosA, fyuA, glf, GlpT, gnd…
AS134063	AS134063.1	Illumina	114	AcrA, AcrB, AcrD, AcrR, ANT(3'')-IIa, argR, ArnT, BaeR, BaeS, bamB, clpV-tssH, cpsACP, CpxA, CRP, cusR, cycA, DfrA1, dotU-tssL, EmrD, EmrR, eptB, feoB, fimA, fimB, fimC, fimD, fimE, fimF, fimG, fimH, fimI, fimK, fliY, FosA, galF, glf, GlpT, gmd, gnd, gyrA, H-NS, hcp-tssD, hlyB, icmF-tssM, IroE, KdeA, KpnE, KpnF, KpnG, KpnH, leuO, LptD, manB, manC, MarA, MdtB, MdtC, MerR, mrkA, mrkB, mrkC, mrkD, m…
AS134063	AS134063.3	ONT	163	23S rRNA, AAC(6')-Ib8, AcrB, AcrD, AcrE, AcrF, AcrR, ampH, ampR, ANT(3'')-IIa, argR, ArnT, Arr-3, BacA, BaeR, BaeS, bamB, bplB, carA, clpV-tssH, cpsACP, CpxA, CRP, cusR, cycA, DfrA1, dotU-tssL, EC-98, EF-Tu, EmrB, EmrD, EmrR, eptB, fepA, fimA, fimB, fimC, fimD, fimE, fimF, fimG, fimH, fimI, fimK, fliY, FosA6, galF, glf, GlpT, gmd, gnd, H-NS, hcp-tssD, hlyB, htpB, icmF-tssM, impA-tssA, IroE, iutA,…
AS134064	AS134064.1	Illumina	114	AcrA, AcrB, AcrD, AcrR, argR, ArnT, BaeR, BaeS, bamB, clpV-tssH, cpsACP, CpxA, CrcB, CRP, cusR, cycA, dotU-tssL, EmrD, EmrR, entA, entB, entC, entE, entF, eptB, feoB, fepA, fepB, fepC, fepD, fepG, fes, fimA, fimB, fimC, fimD, fimE, fimF, fimG, fimH, fimI, fimK, fliY, FosA, galF, glf, GlpT, gnd, gyrA, H-NS, hcp-tssD, hlyB, icmF-tssM, impA-tssA, IroE, KdeA, KpnE, KpnF, KpnG, KpnH, leuO, LptD, manB,…
AS134064	AS134064.3	ONT	163	23S rRNA, AcrA, AcrB, AcrD, AcrR, ampH, ampR, argR, ArnT, BacA, BaeR, BaeS, bamB, carA, clpV-tssH, cpsACP, CpxA, CrcB, CRP, cusR, cycA, dotU-tssL, EC-98, EF-Tu, EmrB, EmrD, EmrR, EmrY, entA, entB, entC, entD, entE, entF, eptB, feoB, fepA, fepB, fepC, fepD, fepG, fes, fimA, fimB, fimC, fimD, fimE, fimF, fimG, fimH, fimI, fimK, fliY, FosA, galF, GlpT, gnd, gyrA, H-NS, hcp-tssD, hlyB, htpB, icmF-tss…
AS134074	AS134074.1	Illumina	84	AAC(3)-II, AAC(6')-Ib-cr, AAC(6')-IIc, aadA2, AcrA, AcrB, AcrD, ACT-17, APH(3'')-Ib, APH(3')-Ia, APH(6)-Id, argR, Arr, Arr-3, BacA, BaeR, CatB3, CpxA, CRP, csgG, cycA, DfrA19, EmrB, EmrR, EreA2, flhA, fliA, fliG, fliI, fliJ, fliP, fliQ, fliY, FosA, galF, GlpT, gnd, H-NS, iroB, iroC, IroN, iucD, iutA, KPC-2, MarA, MCR-9, MdtB, MdtC, MdtK, Mph(A), Mrx, MsbA, ompR, OqxA6, OqxB, OqxR, OXA-1, parC, pa…
AS134074	AS134074.3	ONT	138	23S rRNA, AAC(3)-II, AAC(6')-Ib-CatB8, AAC(6')-Ib-cr, AAC(6')-IIc, aadA2, AcrA, AcrR, ampH, ampR, ANT(2'')-Ia, ANT(3'')-IIa, APH(3'')-Ib, APH(6)-Id, argR, Arr, Arr-3, BacA, BaeR, bplB, cheA, cheB, cheR, cheW, cheY, chuS, clpP, csgE, csgF, csgG, cycA, DfrA19, EF-Tu, EmrB, EmrR, entA, entB, entC, entE, feoB, fepC, fepD, flgB, flgC, flgD, flhB, flhC, flhD, fliA, fliC, fliF, fliG, fliI, fliM, fliN, f…
AS134076	AS134076.1	Illumina	72	AcrA, AcrB, AcrD, ACT-17, ANT(2'')-Ia, ANT(3'')-IIa, argR, BacA, BaeR, CpxA, CRP, csgG, cusS, cycA, EmrB, EmrR, flhA, fliA, fliG, fliI, fliJ, fliP, fliQ, fliY, FosA, galF, GlpT, gnd, H-NS, hcp-tssD, iroB, iroC, IroN, iucD, iutA, KPC-3, MarA, MdtB, MdtC, MdtK, MsbA, ompR, OqxA6, OqxB, OqxR, parC, parE, PatA, porin, QnrS7, RamA, rcsB, RobA, RomA, RosB, rpoS, Rpsl, setB, SHV-7, SilA, SilB, SilC, sot…
AS134076	AS134076.3	ONT	132	23S rRNA, AAC(6')-Ib7, aadA, AcrA, AcrR, ACT-7, ampR, ANT(2'')-Ia, APH(6)-Id, Apha16, argR, BacA, BaeR, bplB, carA, cheA, cheB, cheR, cheW, cheY, cheZ, chuS, clpP, CpxA, csgE, csgF, csgG, cusS, cycA, dotU-tssL, EmrB, EmrD, EmrR, entA, entB, entC, eptB, feoB, fepB, fepC, fepD, fepG, fimC, flgB, flgD, flhA, flhB, flhC, flhD, fliA, fliF, fliG, fliI, fliJ, fliM, fliN, fliQ, fliY, fliZ, FosA, galF, Gl…
AS134079	AS134079.1	Illumina	71	AcrA, AcrB, AcrD, ACT-17, ANT(3'')-IIa, argR, BacA, BaeR, CpxA, CRP, csgG, cycA, EmrB, EmrR, flhA, fliA, fliG, fliI, fliJ, fliP, fliQ, fliY, FloR, FosA, galF, GlpT, gnd, gyrA, H-NS, iroB, iroC, IroN, iucD, iutA, KPC-3, MarA, MdtB, MdtC, MdtK, MerR, MsbA, ompR, OqxA6, OqxB, OqxR, parC, parE, PatA, porin, PtsI, RamA, rcsB, RobA, RomA, RosB, rpoS, Rpsl, setB, SilA, SilB, SilC, sotB, sugE, Sul1, TEM-…
AS134079	AS134079.3	ONT	126	23S rRNA, aadA, AcrA, AcrB, AcrR, ACT-7, ampH, ampR, APH(3')-Ia, argR, Arr-3, BacA, BaeR, bplB, carA, cheA, cheW, cheY, cheZ, copB, CpxA, csgE, csgF, csgG, cycA, EF-Tu, EmrA, EmrB, EmrR, entA, entB, entC, entE, eptB, fepB, fepC, fepD, fepG, fes, flgB, flgC, flgD, flhA, flhD, fliA, fliC, fliG, fliH, fliI, fliJ, fliM, fliN, fliP, fliQ, fliY, fliZ, FloR, FolP, FosA, gmd, gnd, gtrA, gtrB, gyrA, H-NS,…
AS134081	AS134081.1	Illumina	73	AcrA, AcrB, AcrD, ACT-17, APH(3'')-Ib, APH(6)-Id, argR, BacA, BaeR, CpxA, CRP, csgG, CusA, cusS, cycA, DfrA14, EmrB, EmrR, flhA, fliA, fliG, fliI, fliJ, fliP, fliQ, fliY, folC, galF, GlpT, gnd, H-NS, iroB, iroC, IroN, iucD, iutA, KPC-3, MarA, MdtB, MdtC, MdtK, MerR, MsbA, ompR, OqxA6, OqxB24, OqxR, parC, parE, PatA, porin, QnrS7, RamA, rcsB, RobA, RomA, RosB, rpoS, Rpsl, setB, SilA, SilB, SilC, s…
AS134081	AS134081.3	ONT	129	23S rRNA, AAC(6')-Ib8, AcrE, AcrR, ampR, ANT(2'')-Ia, APH(3'')-Ib, APH(6)-Id, argR, BaeR, bplB, cheB, cheW, cheY, chuS, CRP, csgE, csgF, csgG, cusS, DES-1, DfrA14, dotU-tssL, EC-56, eccA3, EmrD, EmrR, entB, entC, eptB, fepB, fepD, fepG, fes, flgB, flgC, flgE, flhC, flhD, fliA, fliF, fliG, fliH, fliI, fliJ, fliM, fliN, fliP, fliQ, fliY, GlpT, gmd, gtrA, gtrB, H-NS, hcp-tssD, hsiB1-vipA, htpB, iroD…
AS134083	AS134083.1	Illumina	70	aadA2, AcrA, AcrB, AcrD, argR, BacA, BaeR, CpxA, CRP, csgG, cycA, dxr, EmrB, EmrR, fepD, flhA, fliA, fliG, fliI, fliJ, fliP, fliQ, fliY, galF, GlpT, gnd, gyrA, H-NS, hcp-tssD, iucD, iutA, KPC-3, MarA, MdtB, MdtC, MdtK, MerR, MIR-3, mrkA, mrkB, mrkC, mrkD, mrkF, mrkJ, MsbA, ompR, OqxA, OqxB9, parC, parE, PatA, QnrB20, RamA, rcsB, RobA, RomA, RosB, rpoS, Rpsl, setB, SilA, SilB, SilC, sotB, speC, Su…
AS134083	AS134083.3	ONT	133	23S rRNA, AcrA, AcrE, AcrR, ampR, ANT(3'')-IIa, APH(6), APH(6)-Id, argR, astA, BacA, BaeR, BaeS, beta-lactamase-subclass B1, carA, cheW, cheY, chuS, csgE, csgF, csgG, cycA, dotU-tssL, EC-P12, EF-Tu, EmrB, EmrD, EmrR, entA, entB, entE, fepB, fepG, fimC, fimH, flgB, flgC, flgG, flgH, flhC, flhD, fliA, fliC, fliG, fliI, fliJ, fliM, fliN, fliP, fliQ, fliR, fliY, fliZ, GlpT, gmd, gnd, gyrB, H-NS, hcp-…
AS134084	AS134084.1	Illumina	85	AAC(3)-II, AAC(6')-IIc, aadA2, AcrA, AcrB, AcrD, ACT-17, APH(3'')-Ib, APH(3')-Ia, APH(6)-Id, argR, Arr, BacA, BaeR, CatII, CpxA, CRP, csgG, cusS, cycA, DfrA19, EmrB, EmrR, EreA2, flhA, fliA, fliG, fliI, fliJ, fliP, fliQ, fliY, FosA, galF, GlpT, gnd, gyrA, H-NS, iroB, iroC, IroN, iucD, iutA, KPC-3, MarA, MCR-9, MdtB, MdtC, MdtK, MerR, Mph(D), MsbA, MsrE, ompR, OqxA6, OqxB, OqxR, parC, parE, PatA, …
AS134084	AS134084.3	ONT	141	23S rRNA, AAC(3)-II, AAC(6')-IIc, AcrA, AcrF, AcrR, act-70, ampR, ANT(2'')-Ia, ANT(3'')-IIa, APH(3'')-Ib, APH(3')-Ia, APH(6)-Id, argR, ArnT, Arr, BacA, BaeR, BaeS, bplB, carA, CatII, cheA, cheR, cheW, cheY, chuS, clpP, CRP, csgB, csgE, csgF, csgG, cycA, DfrA19, DfrA23, EF-Tu, EmrB, EmrR, entA, entB, entC, eptB, EreA2, feoB, fepB, fepC, fepD, flgB, flgC, flgG, flhA, flhB, flhC, flhD, fliA, fliG, f…
AS134085	AS134085.1	Illumina	62	AAC(6')-Ib7, AcrA, AcrB, AcrD, ACT-53, argR, BacA, BaeR, CpxA, CRP, csgG, cycA, EmrB, EmrR, flhA, fliA, fliG, fliI, fliJ, fliP, fliQ, fliY, FosA, galF, GlpT, gnd, gyrA, H-NS, hcp-tssD, iucD, iutA, KPC-2, MarA, MdtC, MdtK, MerR, MsbA, ompR, OqxA, OqxB, parC, parE, PatA, QnrA1, RamA, rcsB, rnfC, RobA, RomA, RosB, rpoS, Rpsl, SilA, SilB, SilC, sotB, speC, Sul1, TEM-1, tesA, UhpT, YojI
AS134085	AS134085.3	ONT	119	23S rRNA, AAC(6')-Ib7, AcrE, AcrR, ampH, ampR, argR, BacA, BaeR, bplL, cheA, cheB, cheD, cheR, cheW, cheY, cheZ, chuS, CpxA, CRP, csgB, csgE, csgF, csgG, cycA, EmrA, EmrB, EmrR, entA, entB, entE, fepB, fepD, fepG, fimH, flgC, flgD, flgI, flhA, flhC, flhD, fliA, fliG, fliI, fliJ, fliN, fliP, fliQ, fliR, fliY, fliZ, FosA2, gmd, gnd, gyrA, H-NS, hcp-tssD, hsiB1-vipA, iucD, KdeA, kpc-84, KpnE, KpnF, …
AS134086	AS134086.1	Illumina	65	AcrA, AcrB, AcrD, ACT-16, APH(3')-Ia, argR, BacA, BaeR, CpxA, CRP, csgG, cycA, EmrB, EmrR, flhA, fliA, fliG, fliI, fliJ, fliP, fliQ, fliY, folC, FosA2, galF, GlpT, gnd, H-NS, iucD, iutA, KPC-3, MarA, MdtB, MdtC, MdtK, MsbA, ompR, OqxA, OqxB9, OqxR, parC, parE, PatA, porin, RamA, rcsB, RobA, RomA, RosB, rpoS, Rpsl, setB, SHV-12, SilA, SilB, SilC, sotB, sugE, TEM-1, tesA, ugd, UhpT, Vga(C), vipA-ts…
AS134086	AS134086.3	ONT	122	23S rRNA, AcrA, AcrF, AcrR, ACT-30, ampR, APH(3')-Ia, argR, BacA, bplB, carA, cheB, cheW, cheY, cheZ, chuS, clpV-tssH, CpxA, CRP, csgC, csgE, csgF, csgG, eccB5, EmrB, EmrD, EmrR, entA, entB, entC, entE, entF, eptB, fepB, fepD, fepG, flgB, flgC, flgD, flgG, flhC, flhD, fliA, fliE, fliG, fliI, fliJ, fliM, fliN, fliP, fliQ, fliY, fliZ, FosA2, GlpT, gmd, gnd, H-NS, hsiB1-vipA, hsiC1-vipB, iucD, KdpE,…
AS134087	AS134087.1	Illumina	78	AAC(3)-II, AAC(6')-Ib7, AAC(6')-IIc, aadA2, AcrA, AcrB, AcrD, ACT-17, APH(3'')-Ib, APH(6)-Id, argR, Arr, BacA, BaeR, CatII, CpxA, CRP, csgG, cycA, EmrB, EmrR, EreA2, flhA, fliA, fliG, fliI, fliJ, fliP, fliQ, fliY, galF, GlpT, gnd, gtrB, H-NS, iroB, iroC, IroN, iucD, iutA, KPC-3, MarA, MCR-9, MdtB, MdtC, MdtK, MerR, MsbA, ompR, OqxA6, OqxB, OqxR, parC, parE, PatA, porin, RamA, rcsB, RobA, RomA, Ro…
AS134087	AS134087.3	ONT	138	23S rRNA, AAC(3)-II, AAC(6')-Ib7, AAC(6')-IIc, AcrA, AcrB, AcrR, ampH, ampR, ANT(2'')-Ia, ANT(3'')-IIa, APH(3'')-Ib, APH(6)-Id, argR, Arr, BacA, BaeR, bplB, carA, CatII, cheR, cheW, cheY, chuS, CMG, CRP, CRP-1, csgE, csgF, csgG, DfrA19, dotU-tssL, EF-Tu, EmrB, EmrD, EmrR, entA, entB, entC, EreA2, fepD, fepG, fes, fimD, flgB, flgH, flhA, flhC, flhD, fliA, fliC, fliG, fliH, fliI, fliJ, fliM, fliN, …
AS134088	AS134088.1	Illumina	75	aadA2, AcrA, AcrB, AcrD, ACT-17, APH(3')-Ia, argR, BacA, BaeR, CatII, clpV-tssH, CpxA, CRP, csgG, cycA, DfrA14, EmrB, EmrR, flhA, fliA, fliG, fliI, fliJ, fliP, fliQ, fliY, folC, FosA, galF, GlpT, gnd, H-NS, hcp-tssD, iroB, iroC, IroN, iucD, iutA, KPC-3, MarA, MdtB, MdtC, MdtK, MsbA, ompR, OqxA6, OqxB, OqxR, parC, parE, PatA, porin, QnrS7, RamA, rcsB, RobA, RomA, RosB, rpoS, Rpsl, setB, SHV-12, Si…
AS134088	AS134088.3	ONT	128	23S rRNA, AcrA, AcrB, AcrR, ampH, ampR, ANT(2'')-Ia, ANT(3'')-IIa, APH(3')-Ia, APH(6), argR, BacA, BaeR, BaeS, carA, cheB, cheW, cheY, chuS, CRP, csgE, csgF, csgG, cycA, DfrA14, dotU-tssL, EF-Tu, EmrB, EmrD, EmrR, entA, entB, entC, entE, fepC, fepD, fepG, fes, fimD, flgB, flgC, flgD, flgH, flgL, flhB, flhC, flhD, fliA, fliG, fliI, fliJ, fliM, fliN, fliP, fliQ, fliY, fliZ, FosA, gnd, gtrA, gtrB, H…
AS134090	AS134090.1	Illumina	61	AcrA, AcrB, AcrD, ACT-64, argR, BacA, BaeR, CpxA, CRP, csgG, cusS, cycA, EmrB, EmrR, flhA, fliA, fliG, fliI, fliJ, fliP, fliQ, fliY, FosA, galF, GlpT, gnd, gyrA, H-NS, hcp-tssD, iucD, iutA, KPC-3, MarA, MCR-4.3, MCR-9, MdtB, MdtC, MdtK, MsbA, ompR, parC, parE, PatA, RamA, rcsB, RobA, RomA, RosB, rpoS, Rpsl, setB, SilA, SilC, sotB, speC, TEM-1, tesA, ugd, UhpT, Vga(C), YojI
AS134090	AS134090.3	ONT	129	23S rRNA, AcrA, AcrR, ACT-64, ampH, ampR, APH(6)-Id, argR, BacA, BaeR, BaeS, beta-lactamase-subclass B3, cheB, cheR, cheW, cheY, cheZ, chuS, clpV-tssH, CpxA, CRP, csgE, csgG, cusS, cycA, EmrA, EmrB, EmrR, entA, entB, entE, fepC, fepG, fes, fimC, fimH, flgB, flgC, flgF, flgG, flgH, flgI, flhA, flhC, flhD, fliA, fliG, fliI, fliJ, fliM, fliN, fliP, fliQ, fliR, fliY, fliZ, FosA2, galF, GlpT, gmd, gnd…
AS134093	AS134093.1	Illumina	84	AAC(3)-IIc, AAC(6')-Ib7, AcrA, AcrB, AcrD, ACT-56, APH(3'')-Ib, APH(6)-Id, argR, BacA, BaeR, BRP(MBL), CatA10, CatII, CpxA, CRP, csgG, CusA, cusS, cycA, DfrA14, EmrB, EmrR, entA, flhA, fliA, fliG, fliI, fliJ, fliP, fliQ, fliY, FloR, folC, FosA, galF, GlpT, gnd, H-NS, hcp-tssD, iroB, iroC, IroN, iucD, iutA, KPC-3, MarA, MdtB, MdtC, MdtK, MerR, MsbA, NDM-7, ompR, parC, parE, PatA, porin, QacE, QnrB…
AS134093	AS134093.3	ONT	138	23S rRNA, AAC(3)-IIc, AAC(6')-Ib-Hangzhou, AAC(6')-Ib10, AAC(6')-Ib8, AcrA, AcrR, ACT-32, AFM-1, ampR, ANT(2'')-Ia, ANT(3'')-IIa, APH(3'')-Ib, APH(6)-Id, argR, BacA, BaeR, BaeS, bplB, BRP(MBL), carA, carB, CatA10, CatII, cheR, cheY, chuS, CpxA, CRP, csgE, csgF, csgG, DfrA14, eccA1, EmrB, EmrD, EmrR, entA, entB, entC, entE, eptB, feoB, fepC, fepD, fimD, FLC-1, flgB, flgD, flgE, flgH, flhC, fliA, f…
AS134105	AS134105.1	Illumina	126	AAC(3)-IIa, AAC(6')-Ib10, AcrA, AcrB, AcrD, AcrR, ANT(3'')-IIa, argR, ArnT, BaeR, BaeS, BasS, clpV-tssH, cpsACP, CpxA, CRP, cusR, cycA, dotU-tssL, EmrD, EmrR, entA, entB, entC, entE, entF, eptB, feoB, fepA, fepB, fepC, fepD, fepG, fes, fimA, fimB, fimC, fimD, fimE, fimF, fimG, fimH, fimI, fimK, fliY, FosA, galF, glf, GlpT, gnd, gyrA, H-NS, hcp-tssD, hlyB, icmF-tssM, impA-tssA, IroE, KdeA, kfoC, K…
AS134105	AS134105.3	ONT	132	23S rRNA, AAC(3)-IIa, AAC(6')-Ib-Hangzhou, AAC(6')-Ib10, aadA, aadA13, AcrA, AcrR, ampH, ampR, argR, ArnT, BacA, BaeR, BaeS, BasR, BasS, carA, chuS, cpsACP, CpxA, CRP, cusR, cycA, dotU-tssL, EC-98, EF-Tu, EmrB, EmrD, EmrR, entA, entB, entC, entD, entE, eptB, fepD, fepG, fes, fimA, fimC, fimD, fimE, fimF, fimG, fimH, fimI, fimK, fliY, FosA5, FosA6, galF, glf, gnd, H-NS, hcp-tssD, hlyB, impA-tssA, …
AS134106	AS134106.1	Illumina	143	AAC(3)-IV, AAC(6')-Ib10, aadA2, AcrA, AcrB, AcrD, AcrR, ANT(3'')-IIa, APH(4)-Ia, argR, ArnT, BaeR, BaeS, bamB, BasS, CatI, clpV-tssH, CmlA5, cpsACP, CpxA, CRP, cusR, cycA, DfrA12, dotU-tssL, EmrD, EmrR, entA, entB, entC, entE, entF, eptB, EstX-Sat1, feoB, fepA, fepB, fepC, fepD, fepG, fes, fimA, fimB, fimC, fimD, fimE, fimF, fimG, fimH, fimI, fimK, fliY, FosA, galF, glf, GlpT, gnd, gyrA, gyrB, H-…
AS134106	AS134106.3	ONT	145	23S rRNA, AAC(3)-IV, AAC(6')-30 AAC(6')-Ib'fusionprotein, AAC(6')-Ib8, AcrA, AcrR, ampR, ANT(2'')-Ia, ANT(3'')-IIa, APH(4)-Ia, APH(6)-Id, argR, Arr-3, BaeR, BaeS, bamB, BasR, BasS, bplB, carA, CatB11, CatI, clpC, cpsACP, CpxA, CRP, cusR, DfrA12, dotU-tssL, EC-98, eccA3, EF-Tu, EmrD, EmrR, entA, entB, entC, entD, entE, eptB, EstX-Sat1, fepA, fepC, fepD, fepG, fes, fimA, fimB, fimC, fimD, fimE, fim…
AS134107	AS134107.1	Illumina	127	AAC(3)-IIa, aadA2, aadA5, AcrA, AcrB, AcrD, AcrR, APH(3'')-Ib, APH(3')-Ia, APH(6)-Id, argR, ArnT, BaeR, BaeS, bamB, BasS, CatII, clpV-tssH, cpsACP, CpxA, CRP, CTX-M-14, cusR, cycA, DfrA1, DfrA12, DHA-4, dotU-tssL, EmrD, EmrR, entA, entB, entC, entE, entF, eptB, feoB, fepA, fepB, fepC, fepD, fepG, fes, fimA, fimB, fimC, fimD, fimE, fimF, fimG, fimH, fimI, fimK, fliY, FloR, FosA, galF, GlpT, gnd, g…
AS134107	AS134107.3	ONT	140	23S rRNA, aadA2, aadA5, ABC efflux pump, AcrA, AcrD, ampR, ANT(2'')-Ia, APH(3'')-Ib, APH(3')-Ia, APH(3')-Ib, APH(6)-Id, argR, BacA, BaeR, BaeS, bamB, BasS, bplB, carA, CatII, chuS, cpsACP, CpxA, CRP, CTX-M-14, CTX-M-151, CTX-M-235, CTX-M-64, CTX-M-66, cusF, cusR, DfrA1, DfrA12, DfrA16, DHA-1, DHA-16, dotU-tssL, eccA3, EF-Tu, EmrD, EmrR, entA, entB, entC, entD, entE, fepC, fepD, fes, fimA, fimB, f…
AS134108	AS134108.1	Illumina	134	AAC(6')-Ib10, AcrA, AcrB, AcrD, AcrR, ANT(3'')-IIa, APH(3')-VI, argR, ArnT, Arr-3, BaeR, BaeS, bamB, BasS, BRP(MBL), clpV-tssH, CmlA5, cpsACP, CpxA, CRP, CTX-M-15, cusR, cycA, DfrA5, dotU-tssL, EmrD, EmrR, entA, entB, entC, entE, entF, eptB, EreA, feoB, fepA, fepB, fepC, fepD, fepG, fes, fimA, fimC, fimD, fimE, fimF, fimG, fimH, fimI, fimK, fliY, FosA, fyuA, galF, GlpT, gnd, gyrA, H-NS, hcp-tssD,…
AS134108	AS134108.3	ONT	184	23S rRNA, AAC(6')-Ib10, AcrA, AcrB, AcrD, AcrE, AcrR, ampH, ampR, ANT(2'')-Ia, ANT(3'')-IIa, APH(3')-VI, argR, ArnT, Arr-3, BacA, BaeR, BaeS, bamB, BasS, bplB, BRP(MBL), carA, clpV-tssH, CmlA5, cpsACP, CpxA, CRP, CTX-M-15, cusR, cycA, DfrA5, dotU-tssL, eae, EC-98, EF-Tu, EmrB, EmrD, EmrR, entA, entB, entC, entD, entE, entF, eptB, EreA, feoB, fepA, fepB, fepC, fepD, fepG, fes, fimA, fimC, fimD, fi…
AS134109	AS134109.1	Illumina	107	AcrA, AcrB, AcrD, AcrR, argR, ArnT, BaeR, BaeS, bamB, BasS, clpV-tssH, cpsACP, CpxA, CRP, cusR, cycA, dotU-tssL, EmrD, EmrR, entA, entB, entC, entD, entE, entF, eptB, feoB, fepA, fepB, fepC, fepD, fepG, fes, fimA, fimB, fimC, fimD, fimE, fimF, fimG, fimH, fimI, fimK, fliY, FosA, galF, GlpT, gnd, H-NS, hcp-tssD, icmF-tssM, IroE, KdeA, KpnE, KpnF, KpnG, KpnH, leuO, LptD, manB, manC, MarA, MdtB, Mdt…
AS134109	AS134109.3	ONT	120	23S rRNA, AcrA, AcrR, ampR, argR, ArnT, BacA, BaeR, BaeS, bamB, BasR, BasS, bplB, cpsACP, CpxA, CRP, cusR, cycA, EC-98, EF-Tu, EmrB, EmrD, EmrR, entA, entB, entC, entD, entE, fepB, fepC, fepD, fepG, fimA, fimB, fimC, fimD, fimE, fimF, fimG, fimH, fimI, FosA, galF, gnd, H-NS, hcp-tssD, htpB, IlpA, impA-tssA, IroE, KdeA, KpnE, KpnF, KpnG, leuO, LpxC, luxS, MacA, manC, MarA, MdtA, MdtB, MdtC, MdtH, …
AS134110	AS134110.1	Illumina	136	AAC(6')-Ib-cr, AcrA, AcrB, AcrD, AcrR, APH(3'')-Ib, APH(6)-Id, argR, ArnT, BaeR, BaeS, bamB, CatB3, clpV-tssH, cpsACP, CpxA, CRP, CTX-M-15, cusR, cycA, DfrA14, dotU-tssL, EmrD, EmrR, entA, entB, entC, entE, entF, eptB, feoB, fepA, fepB, fepC, fepD, fepG, fes, fimA, fimB, fimC, fimD, fimE, fimF, fimG, fimH, fimI, fimK, fliY, FosA, fyuA, galF, glf, GlpT, gnd, gyrA, H-NS, hcp-tssD, hlyB, icmF-tssM, …
AS134110	AS134110.3	ONT	141	23S rRNA, AAC(6')-Ib-cr, AcrA, AcrR, ampR, ANT(3'')-IIa, APH(3'')-Ib, APH(6)-Id, argR, ArnT, BacA, BaeR, BaeS, bamB, BasR, bplB, carA, CatB3, clpV-tssH, cpsACP, CpxA, CRP, CTX-M-12, cycA, DfrA14, dotU-tssL, eae, EC-98, EF-Tu, EmrD, EmrR, entA, entB, entC, entD, entE, eptB, fepB, fepD, fepG, fes, fimA, fimC, fimD, fimE, fimF, fimG, fimH, fimI, fimK, FosA, fyuA, galF, glf, gnd, hcp-tssD, htpB, IroE…
AS134111	AS134111.1	Illumina	123	AcrA, AcrB, AcrD, AcrR, argR, ArnT, BaeR, BaeS, bamB, clpV-tssH, cpsACP, CpxA, CRP, cusR, cycA, DfrA14, dotU-tssL, EmrD, EmrR, entA, entB, entC, entE, entF, eptB, feoB, fepA, fepB, fepC, fepD, fepG, fes, fimA, fimC, fimD, fimE, fimF, fimG, fimH, fimI, fimK, fliY, FosA5, galF, GlpT, gnd, H-NS, hcp-tssD, icmF-tssM, impA-tssA, iroB, iroC, iroD, IroE, IroN, IucA, iucB, iucC, iucD, iutA, KdeA, KPC-3, …
AS134111	AS134111.3	ONT	139	23S rRNA, AAC(6'), AAC(6')-Ib7, AcrA, ampH, ampR, argR, ArnT, BacA, BaeR, BaeS, bamB, BasR, bplB, chuS, clpP, cpsACP, CpxA, crh-4, cusF, cusR, cycA, DfrA14, DfrA16, dotU-tssL, EF-Tu, EmrB, EmrR, entA, entB, entC, entD, entE, entF, eptB, fepB, fepC, fepD, fepG, fes, fimA, fimB, fimD, fimF, fimG, fimH, fimK, FosA5, galF, GlpT, gnd, hcp-tssD, hlyB, impA-tssA, iroD, IroE, IucA, iucB, iucC, iucD, KdeA…
AS134112	AS134112.1	Illumina	128	AAC(6')-Ib10, aadA2, AcrA, AcrB, AcrD, AcrR, ANT(3'')-IIa, argR, ArnT, BaeR, BaeS, bamB, BasS, clpV-tssH, CmlA5, cpsACP, CpxA, CRP, cusR, cycA, dotU-tssL, EmrD, EmrR, entA, entB, entC, entE, entF, eptB, EstX-Sat1, feoB, fepA, fepB, fepC, fepD, fepG, fes, fimA, fimB, fimC, fimD, fimE, fimF, fimG, fimH, fimI, fimK, fliY, FosA, galF, glf, GlpT, gnd, gyrA, gyrB, H-NS, hcp-tssD, hlyB, icmF-tssM, impA-…
AS134112	AS134112.3	ONT	136	23S rRNA, AAC(6')-30, AAC(6')-30 AAC(6')-Ib'fusionprotein, aadA2, AcrA, AcrR, ampR, ANT(3'')-IIa, APH(6)-Id, argR, Arr-3, BaeR, BaeS, bamB, BasS, bplB, carA, CatB11, chuS, CmlA5, cpsACP, CpxA, CRP, cusR, cycA, dotU-tssL, EC-98, eccA3, EF-Tu, EmrB, EmrD, EmrR, entA, entB, entC, entD, entE, eptB, EstX-Sat1, fepD, fepG, fimA, fimB, fimC, fimE, fimF, fimG, fimH, fimK, fliY, FosA5, FosA6, galF, glf, g…
AS134113	AS134113.1	Illumina	136	AAC(6')-Ib10, aadA2, AcrA, AcrB, AcrD, AcrR, APH(3')-Ia, argR, ArnT, BaeR, BaeS, bamB, BasS, CatI, clpV-tssH, cpsACP, CpxA, CRP, cusR, cycA, DfrA12, dotU-tssL, EmrD, EmrR, entA, entB, entC, entE, entF, eptB, feoB, fepA, fepB, fepC, fepD, fepG, fes, fimA, fimB, fimC, fimD, fimE, fimF, fimG, fimH, fimI, fimK, fliY, FosA, galF, glf, GlpT, gnd, gyrA, gyrB, H-NS, hcp-tssD, hlyB, icmF-tssM, impA-tssA, …
AS134113	AS134113.3	ONT	147	23S rRNA, AAC(6')-30 AAC(6')-Ib'fusionprotein, AAC(6')-Ib, AAC(6')-Ib8, aadA2, AcrA, AcrB, AcrE, AcrR, ampH, ampR, ANT(2'')-Ia, APH(3')-Ia, APH(6)-Id, argR, BacA, BaeR, BaeS, bamB, BasR, BasS, bplB, carA, CatI, clpP, cpsACP, CpxA, CRP, cusR, cycA, DfrA12, dotU-tssL, EC-98, EF-Tu, EmrD, EmrR, entA, entB, entC, entD, entE, eptB, fepB, fepD, fepG, fimA, fimB, fimC, fimE, fimF, fimG, fimH, fimI, fimK…
AS134114	AS134114.1	Illumina	157	AAC(6')-30_AAC(6')-Ib'fusionprotein, AcrA, AcrB, AcrD, AcrR, ANT(3'')-IIa, APH(3'')-Ib, APH(6)-Id, argR, ArnT, BaeR, BaeS, bamB, BasS, ClbA, ClbB, ClbC, clbD, clbE, clbF, clbG, clbH, clbI, clbJ, clbK, clbL, clbM, clbN, clbO, clbP, clbQ, clbS, clpV-tssH, cpsACP, CpxA, CRP, cusR, cycA, DfrA14, dotU-tssL, EmrD, EmrR, entA, entB, entC, entE, entF, eptB, feoB, fepA, fepB, fepC, fepD, fepG, fes, fimA, …
AS134114	AS134114.3	ONT	146	23S rRNA, AAC(6')-30 AAC(6')-Ib'fusionprotein, aadA, AcrA, AcrE, ampR, ANT(2'')-Ia, APH(3'')-Ib, APH(6)-Id, argR, ArnT, BacA, BaeR, BaeS, bamB, BasR, BasS, bplB, carA, ClbC, clbD, clbE, clbG, clbH, clbL, clbM, clbQ, clbS, cpsACP, CpxA, CRP, cusR, cycA, DfrA14, dotU-tssL, eae, EC-98, EmrB, EmrR, entB, entC, eptB, feoB, fepB, fepD, fepG, fes, fimA, fimC, fimE, fimF, fimG, fimH, fimI, fimK, fliY, Fo…
AS134115	AS134115.1	Illumina	143	AAC(6')-Ib-Hangzhou, aadA2, AcrA, AcrB, AcrD, AcrR, APH(3'')-Ib, APH(3')-VI, APH(6)-Id, argR, ArnT, Arr-2, BaeR, BaeS, bamB, BRP(MBL), CatB, clpV-tssH, CMY-59, cpsACP, CpxA, CTX-M-15, cusR, cycA, DfrA12, dotU-tssL, EmrD, EmrR, entA, entB, entC, eptB, ErmB, feoB, fepA, fepC, fepD, fepG, fes, fimA, fimB, fimC, fimD, fimE, fimF, fimG, fimH, fimI, fimK, fliY, FosA, fyuA, galF, glf, GlpT, gnd, gyrA, H…
AS134115	AS134115.3	ONT	159	23S rRNA, AAC(6')-Ib-CatB8, AAC(6')-Ib8, aadA2, AcrA, AcrB, AcrR, ampH, ampR, APH(3'')-Ib, APH(3')-VI, APH(6)-Id, argR, ArnT, Arr-3, BacA, BaeR, bamB, BRP(MBL), carA, CatB, CMY-160, cpsACP, CRP, CTX-M-208, ctx-m-236, cusR, cycA, Dfr, DfrA12, dotU-tssL, eae, eccA3, EF-Tu, EmrB, EmrD, EmrR, entA, entB, entC, entD, eptB, EreA, ErmB, fepB, fepC, fepD, fepG, fes, fimA, fimB, fimC, fimD, fimE, fimF, fi…
AS134116	AS134116.1	Illumina	130	AAC(3)-IIc, AAC(6')-Ib-cr, AcrA, AcrB, AcrD, AcrR, APH(3'')-Ib, APH(6)-Id, argR, ArnT, BaeR, BaeS, bamB, CatB3, clpV-tssH, cpsACP, CpxA, CrcB, CRP, cusR, cycA, DfrA14, dotU-tssL, EmrD, EmrR, entA, entB, entC, entD, entE, entF, eptB, feoB, fepA, fepB, fepC, fepD, fepG, fes, fimA, fimB, fimC, fimD, fimE, fimF, fimG, fimH, fimI, fimK, fliY, FosA, Fosa7.3, fyuA, galF, GlpT, gnd, H-NS, hcp-tssD, hlyB,…
AS134116	AS134116.3	ONT	136	23S rRNA, AAC(3)-IIc, AAC(6')-Ib-cr, AcrA, AcrB, ampR, ANT(2'')-Ia, APH(3'')-Ib, APH(6)-Id, argR, BacA, BaeR, BaeS, bamB, BasR, bplB, carA, CatB3, cpsACP, CpxA, CrcB, cusR, cycA, DfrA14, DfrA16, dotU-tssL, eae, EC-98, EF-Tu, EmrB, EmrD, EmrR, entA, entB, entC, entD, entE, fepB, fepD, fimA, fimB, fimD, fimE, fimF, fimG, fimH, fimI, fimK, fliY, FosA6, Fosa7.3, fyuA, galF, GlpT, gnd, H-NS, hcp-tssD,…
AS134117	AS134117.1	Illumina	146	AAC(6')-Ib-Hangzhou, aadA2, AcrA, AcrB, AcrD, AcrR, APH(3'')-Ib, APH(3')-VI, APH(6)-Id, argR, ArnT, Arr-2, BaeR, BaeS, bamB, BRP(MBL), CatB, clpV-tssH, CMY-59, cpsACP, CpxA, CRP, CTX-M-15, cusR, cycA, DfrA12, dotU-tssL, EmrD, EmrR, entA, entB, entC, entE, entF, eptB, ErmB, feoB, fepA, fepB, fepC, fepD, fepG, fes, fimA, fimB, fimC, fimD, fimE, fimF, fimG, fimH, fimI, fimK, fliY, FosA, fyuA, galF, …
AS134117	AS134117.3	ONT	163	23S rRNA, AAC(6'), AAC(6')-Ib, AAC(6')-Ib-CatB8, AAC(6')-Ib8, aadA2, AcrA, AcrR, ampR, APH(3')-VI, argR, ArnT, Arr-2, Arr-3, BacA, BaeR, BaeS, bplB, BRP(MBL), carA, CatB, chuS, cpsACP, CpxA, CRP, CTX-M-123, ctx-m-236, cusF, cusR, cycA, Dfr, DfrA12, eae, EC-49, EF-Tu, EmrA, EmrB, EmrD, EmrR, entA, entB, entC, entD, entE, entF, eptB, ErmB, fepC, fepD, fepG, fes, fimA, fimC, fimD, fimE, fimF, fimG, …
AS134118	AS134118.1	Illumina	137	AcrA, AcrB, AcrD, AcrR, argR, ArnT, BaeR, BaeS, bamB, ClbA, ClbB, ClbC, clbD, clbE, clbF, clbG, clbH, clbI, clbJ, clbL, clbM, clbN, clbO, clbP, clbQ, clbS, clpV-tssH, cpsACP, CpxA, CRP, cusR, cycA, dotU-tssL, EmrD, EmrR, entA, entB, entC, entE, entF, eptB, feoB, fepA, fepB, fepC, fepD, fepG, fes, fimA, fimB, fimC, fimD, fimE, fimF, fimG, fimH, fimI, fimK, fliY, FosA5, fyuA, galF, glf, GlpT, gnd, …
AS134118	AS134118.3	ONT	150	23S rRNA, AAC(6'), AcrA, ampH, ampR, argR, ArnT, BaeR, bamB, BasR, bplB, carA, ClbC, clbD, clbE, clbF, clbG, clbI, clbL, clbM, clbN, clbP, clbS, clpC, clpV-tssH, cpsACP, CRP, cusF, cusR, cycA, dotU-tssL, eae, EC-98, eccA1, EmrA, EmrD, EmrR, entA, entB, entC, entD, entE, entF, eptB, fepB, fepC, fepD, fes, fimA, fimB, fimC, fimD, fimE, fimF, fimG, fimH, fimI, fimK, fliY, FosA5, fyuA, galF, glf, gnd…
AS134119	AS134119.1	Illumina	132	AAC(3)-IIc, AAC(6')-Ib10, aadA2, AcrA, AcrB, AcrD, AcrR, ANT(3'')-IIa, APH(3')-Ia, argR, ArnT, BaeR, BaeS, BasS, clpV-tssH, CmlA5, cpsACP, CpxA, CRP, cusR, cycA, DfrA12, dotU-tssL, EmrD, EmrR, entA, entB, entC, entE, entF, eptB, EstX-Sat1, feoB, fepA, fepB, fepC, fepD, fepG, fes, fimA, fimB, fimC, fimD, fimE, fimF, fimG, fimH, fimI, fimK, fliY, FosA, galF, GlpT, gnd, gyrA, H-NS, hcp-tssD, hlyB, i…
AS134119	AS134119.3	ONT	155	23S rRNA, AAC(3)-IIc, AAC(6')-Ib7, AAC(6')-Ib8, aadA2, AcrA, AcrB, ampH, ampR, APH(3')-Ia, argR, ArnT, Arr-3, BacA, BaeR, BaeS, BasR, bplB, carA, clpV-tssH, CmlA, CmlA1, cpsACP, CRP, cusF, cusR, Dfr, DfrA12, dotU-tssL, EC-98, eccA3, EF-Tu, EmrB, EmrD, EmrR, entA, entB, entC, entE, eptB, EstX-Sat1, feoB, fepA, fepB, fepC, fepD, fepG, fes, fimA, fimB, fimC, fimE, fimF, fimG, fimH, fimI, fimK, fliY,…
AS134120	AS134120.1	Illumina	130	AAC(3)-IV, aadA2, AcrA, AcrB, AcrD, AcrR, ANT(3'')-IIa, APH(4)-Ia, argR, ArnT, BaeR, BaeS, BasS, clpV-tssH, CmlA5, cpsACP, CpxA, CRP, cusR, cycA, DfrA15, dotU-tssL, EmrD, EmrR, entA, entB, entC, entE, entF, eptB, EstX-Sat1, feoB, fepA, fepB, fepC, fepD, fepG, fes, fimA, fimB, fimC, fimD, fimE, fimF, fimG, fimH, fimI, fimK, fliY, FosA, galF, GlpT, gnd, gyrA, H-NS, hcp-tssD, hlyB, icmF-tssM, impA-t…
AS134120	AS134120.3	ONT	138	23S rRNA, AAC(3)-IV, AAC(6')-30, AcrA, ampR, ANT(2'')-Ia, ANT(3'')-IIa, APH(4)-Ia, APH(6)-Id, argR, ArnT, Arr-2, BaeR, BaeS, BasS, CatB11, clpV-tssH, CmlA6, cpsACP, CpxA, CRP, cusR, cycA, DfrA15, dotU-tssL, EC-98, EF-Tu, EmrD, EmrR, entA, entB, entC, entD, entE, eptB, EstX-Sat1, fepB, fepC, fepD, fepG, fes, fimA, fimB, fimE, fimF, fimG, fimH, fimI, FosA, galF, GlpT, gnd, H-NS, hcp-tssD, hlyB, htp…
AS134121	AS134121.1	Illumina	149	AAC(3)-IV, AAC(6')-Ib-Suzhou, aadA2, AcrA, AcrB, AcrD, AcrR, ANT(3'')-IIa, APH(4)-Ia, argR, ArnT, BaeR, BaeS, bamB, BasS, CatI, clpV-tssH, CmlA5, cpsACP, CpxA, CRP, CTX-M-15, cusR, cycA, DfrA12, dotU-tssL, EmrD, EmrR, entA, entB, entC, entE, entF, eptB, EstX-Sat1, feoB, fepA, fepB, fepC, fepD, fepG, fes, fimA, fimB, fimC, fimD, fimE, fimF, fimG, fimH, fimI, fimK, fliY, FosA, fyuA, galF, glf, GlpT…
AS134121	AS134121.3	ONT	148	23S rRNA, AAC(3)-IV, AAC(6')-30, AAC(6')-30 AAC(6')-Ib'fusionprotein, AAC(6')-Ib, AAC(6')-Ib3, aadA, aadA2, AcrB, AcrR, ampH, ampR, ANT(2'')-Ia, APH(4)-Ia, APH(6)-Id, argR, BaeR, bamB, BasR, BasS, bplB, CatA, CatB11, CmlA6, cpsACP, CRP, CTX-M-115, CTX-M-15, cusR, cycA, Dfr, DfrA12, eae, EC-98, EmrB, EmrD, EmrR, entA, entB, entC, entD, entE, eptB, EstX-Sat1, fepB, fepC, fepD, fes, fimA, fimB, fimC…
AS134122	AS134122.1	Illumina	115	AcrA, AcrB, AcrD, AcrR, argR, ArnT, BaeR, BaeS, bamB, clpV-tssH, cpsACP, CpxA, CrcB, CRP, cusR, cycA, dotU-tssL, EmrD, EmrR, entA, entB, entC, entE, entF, eptB, feoB, fepA, fepB, fepC, fepD, fepG, fes, fimA, fimB, fimC, fimD, fimE, fimF, fimG, fimH, fimI, fimK, fliY, FosA, Fosa7.3, galF, GlpT, gnd, H-NS, hcp-tssD, icmF-tssM, impA-tssA, IroE, KdeA, KPC-3, KPHS_23120, KpnE, KpnF, KpnG, KpnH, leuO, …
AS134122	AS134122.3	ONT	141	23S rRNA, AAC(6')-Ib8, AcrA, AcrR, ampR, argR, ArnT, BacA, BaeR, BaeS, bamB, bplB, carA, clpV-tssH, cpsACP, CpxA, CrcB, CRP, cusR, cycA, dotU-tssL, EC-98, EF-Tu, EmrB, EmrD, EmrR, EmrY, entA, entB, entC, entD, entE, entF, eptB, fepB, fepC, fepD, fepG, fes, fimA, fimB, fimE, fimF, fimG, fimH, fimI, fimK, fliY, FosA, Fosa7.3, galF, gcvA, GlpT, gnd, H-NS, hcp-tssD, hlyB, impA-tssA, IroE, KdeA, KdpE,…
AS134123	AS134123.1	Illumina	139	AAC(6')-30_AAC(6')-Ib'fusionprotein, AAC(6')-Ib-Suzhou, AcrA, AcrB, AcrD, AcrR, argR, ArnT, BaeR, BaeS, bamB, BasS, CatI, clpV-tssH, cpsACP, CpxA, CRP, cusR, cycA, DfrA14, dotU-tssL, EmrD, EmrR, entA, entB, entC, entE, entF, eptB, feoB, fepA, fepB, fepC, fepD, fepG, fes, fimA, fimB, fimC, fimD, fimE, fimF, fimG, fimH, fimI, fimK, fliY, FosA, fyuA, galF, glf, GlpT, gnd, gyrA, H-NS, hcp-tssD, hlyB,…
AS134123	AS134123.3	ONT	146	23S rRNA, AAC(6')-30 AAC(6')-Ib'fusionprotein, AAC(6')-Ib, AAC(6')-Ib8, AcrA, AcrB, AcrR, ampH, ampR, ANT(3'')-IIa, APH(6)-Id, argR, ArnT, Arr-3, BaeR, bamB, BasR, bplB, cap8M, carA, CatI, cpsACP, crh-4, CRP, cycA, DfrA14, DfrA16, dotU-tssL, eae, EC-98, eccA1, EF-Tu, EmrD, EmrR, entA, entB, entC, entE, eptB, EvgA, fepC, fepD, fimA, fimB, fimC, fimD, fimE, fimF, fimG, fimH, fimI, fimK, fliY, FosA,…
AS134124	AS134124.1	Illumina	151	AcrA, AcrB, AcrD, AcrR, ANT(3'')-IIa, argR, ArnT, BaeR, BaeS, bamB, ClbA, ClbB, ClbC, clbD, clbE, clbF, clbG, clbH, clbI, clbJ, clbK, clbL, clbM, clbN, clbO, clbP, clbQ, clbS, clpV-tssH, cpsACP, CpxA, CRP, cusR, cycA, DfrA1, dotU-tssL, EmrD, EmrR, entA, entB, entC, entD, entE, entF, eptB, feoB, fepA, fepB, fepC, fepD, fepG, fes, fimA, fimB, fimC, fimD, fimE, fimF, fimG, fimH, fimI, fimK, fliY, Fo…
AS134124	AS134124.3	ONT	152	23S rRNA, ampR, ANT(3'')-IIa, APH(6)-Id, argR, ArnT, BaeR, bamB, BasR, carA, clbD, clbE, clbG, clbI, clbL, clbM, clbO, clbP, clbQ, clbS, clpC, cpsACP, cusR, cycA, DfrA1, dotU-tssL, eae, EC-98, EF-Tu, EmrD, EmrR, entA, entB, entC, entD, entE, eptB, EstX-Sat1, fepB, fepD, fepG, fimA, fimC, fimE, fimF, fimG, fimH, fimI, fliY, FosA, fyuA, galF, gcvA, glf, gnd, hcp-tssD, hlyB, icmF-tssM, IlpA, impA-ts…
AS134126	AS134126.1	Illumina	132	AAC(6')-Ib10, aadA2, AcrA, AcrB, AcrD, AcrR, argR, ArnT, BaeR, BaeS, bamB, clpV-tssH, cpsACP, CpxA, CRP, CTX-M-15, cusR, cycA, DfrA12, dotU-tssL, EmrD, EmrR, entA, entB, entC, entD, entE, entF, eptB, feoB, fepA, fepB, fepC, fepD, fepG, fes, fimA, fimB, fimC, fimD, fimE, fimF, fimG, fimH, fimI, fimK, fliY, FosA, fyuA, galF, GlpT, gnd, gyrA, H-NS, hcp-tssD, icmF-tssM, impA-tssA, IroE, irp1, irp2, K…
AS134126	AS134126.3	ONT	147	23S rRNA, AAC(6')-30 AAC(6')-Ib'fusionprotein, AAC(6')-Ib, aadA2, AcrA, AcrB, AcrD, ampH, ampR, ANT(2'')-Ia, APH(6)-Id, argR, ArnT, BaeR, BaeS, bamB, carA, clpP, cpsACP, CRP, ctx-m-236, cusR, cycA, DfrA12, DfrA13, dotU-tssL, eae, EC-98, eccA3, EmrD, EmrR, entA, entB, entC, entE, fepB, fepC, fepD, fepG, fes, fimA, fimB, fimE, fimF, fimG, fimH, fimI, fimK, fliY, fosa9, GlpT, gnd, gyrA, H-NS, icmF-t…
AS134127	AS134127.1	Illumina	133	AAC(6')-Ib-Hangzhou, AcrA, AcrB, AcrR, APH(3'')-Ib, APH(3')-VI, APH(6)-Id, argR, ArnT, Arr-3, BaeR, BaeS, bamB, BRP(MBL), CatB, clpV-tssH, CMY-59, cpsACP, CpxA, CRP, CTX-M-15, cusR, cycA, dotU-tssL, EmrD, EmrR, entA, entB, entC, entE, eptB, feoB, fepA, fepB, fepC, fepD, fepG, fes, fimA, fimB, fimC, fimD, fimE, fimF, fimG, fimH, fimI, fimK, fliY, FosA, fyuA, galF, glf, GlpT, gnd, gyrA, H-NS, hcp-t…
AS134127	AS134127.3	ONT	152	23S rRNA, AAC(6')-Ib, AAC(6')-Ib8, AcrA, AcrB, AcrR, ampH, ampR, APH(3'')-Ib, APH(3')-VI, APH(6)-Id, argR, ArnT, Arr-3, BacA, BaeS, bamB, BRP(MBL), carA, CatB, clpP, CMG, CMY-121, cpsACP, CRP, CTX-M-3, cusR, eae, EF-Tu, EmrD, EmrR, entA, entB, entC, entD, entE, eptB, EreA, fepB, fepC, fepD, fes, fimA, fimB, fimC, fimF, fimG, fimH, fimI, fimK, fliY, fosa9, galF, gnd, gyrA, H-NS, hlyB, impA-tssA, I…
AS134128	AS134128.1	Illumina	131	aadA2, AcrA, AcrB, AcrD, AcrR, argR, ArnT, BaeR, BaeS, bamB, BasS, clpV-tssH, cpsACP, CpxA, CRP, cusR, cycA, dotU-tssL, EmrD, EmrR, entA, entB, entC, entE, entF, eptB, feoB, fepA, fepB, fepC, fepD, fepG, fes, fimA, fimB, fimC, fimD, fimE, fimF, fimG, fimH, fimI, fimK, fliY, FosA, fyuA, galF, glf, GlpT, gnd, gyrA, H-NS, hcp-tssD, hlyB, icmF-tssM, impA-tssA, IroE, irp1, irp2, KdeA, kfoC, KPC-3, KPH…
AS134128	AS134128.3	ONT	140	23S rRNA, AAC(6')-Ib7, aadA2, AcrA, ampH, ampR, argR, BacA, BaeR, BaeS, BasS, bplB, CAT, cpsACP, CpxA, CRP, cusR, cycA, dotU-tssL, eae, EC-98, EF-Tu, EmrD, EmrR, entA, entB, entC, entD, entE, eptB, fepB, fepD, fepG, fes, fimA, fimB, fimC, fimD, fimE, fimF, fimG, fimH, fimI, fimK, fliY, FosA6, galF, GlpT, gnd, H-NS, hcp-tssD, hlyB, htpB, impA-tssA, IroE, KdeA, KdpE, kfoC, KPC-13, KPHS 23120, KpnE,…
AS134129	AS134129.1	Illumina	141	AAC(3)-IV, AAC(6')-Ib-Suzhou, aadA2, AcrA, AcrB, AcrD, AcrR, ANT(3'')-IIa, APH(3')-Ia, APH(4)-Ia, argR, ArnT, BaeR, BaeS, bamB, BasS, CatI, clpV-tssH, CmlA5, cpsACP, CpxA, CRP, cusR, cycA, DfrA12, dotU-tssL, EmrD, EmrR, entA, entB, entC, entE, entF, eptB, EstX-Sat1, feoB, fepA, fepB, fepC, fepD, fepG, fes, fimA, fimB, fimC, fimD, fimE, fimF, fimG, fimH, fimI, fimK, fliY, FosA, galF, glf, GlpT, gn…
AS134129	AS134129.3	ONT	163	23S rRNA, AAC(3)-IV, AAC(6')-30, AAC(6')-Ib10, AAC(6')-Ib8, aadA2, AcrA, AcrD, ampH, ampR, ANT(2'')-Ia, ANT(3'')-IIa, APH(4)-Ia, APH(6)-Id, argR, ArnT, Arr-3, BacA, BaeR, BaeS, bamB, BasR, BasS, bplB, carA, CatB11, CatI, CmlA6, cpsACP, CpxA, CRP, cusR, cycA, DfrA12, dotU-tssL, EC-98, EmrD, EmrR, entA, entB, entC, entD, entE, eptB, EstX-Sat1, fepA, fepB, fepC, fepD, fepG, fes, fimA, fimB, fimC, fi…
AS134131	AS134131.1	Illumina	115	AcrA, AcrB, AcrD, AcrR, argR, ArnT, BaeR, BaeS, bamB, clpV-tssH, cpsACP, CpxA, CRP, cusR, cycA, dotU-tssL, EmrD, EmrR, entA, entB, entC, entD, entE, entF, eptB, feoB, fepA, fepB, fepC, fepD, fepG, fes, fimA, fimB, fimC, fimD, fimE, fimF, fimG, fimH, fimI, fimK, fliY, FosA, fyuA, galF, GlpT, gnd, H-NS, hcp-tssD, icmF-tssM, impA-tssA, IroE, irp1, irp2, KdeA, KpnE, KpnF, KpnG, KpnH, leuO, LptD, manB…
AS134131	AS134131.3	ONT	117	23S rRNA, AcrE, AcrR, ampH, ampR, argR, BaeS, BasR, bplB, carA, clpV-tssH, cpsACP, CpxA, cusR, dotU-tssL, eae, EC-98, EF-Tu, EmrD, EmrR, entA, entB, entC, entE, entF, fepA, fepB, fepC, fepD, fepG, fes, fimA, fimB, fimC, fimD, fimE, fimF, fimG, fimH, fimI, fimK, FosA, fyuA, galF, gnd, H-NS, hcp-tssD, IlpA, impA-tssA, IroE, KdeA, KdpE, KPHS 23120, KpnE, KpnF, KpnG, LptD, LpxC, MacA, manB, MarA, mdl…
AS134132	AS134132.1	Illumina	149	AcrA, AcrB, AcrD, AcrR, argR, ArnT, BaeR, BaeS, bamB, ClbA, ClbB, ClbC, clbD, clbE, clbF, clbG, clbH, clbI, clbJ, clbL, clbN, clbO, clbP, clbQ, clbS, clpV-tssH, cpsACP, CpxA, CRP, cusR, cycA, DfrA14, dotU-tssL, EmrD, EmrR, entA, entB, entC, entD, entE, entF, eptB, feoB, fepA, fepB, fepC, fepD, fepG, fes, fimA, fimB, fimC, fimD, fimE, fimF, fimG, fimH, fimI, fimK, fliY, FosA, fyuA, galF, glf, GlpT…
AS134132	AS134132.3	ONT	157	23S rRNA, AAC(6')-Ib8, AcrA, AcrR, ampR, ANT(3'')-IIa, argR, BacA, BaeR, bamB, bplB, carA, clbD, clbE, clbF, clbG, clbI, clbL, clbM, clbN, clbP, clbQ, clbS, cpsACP, CRP, cusR, cycA, DfrA14, dotU-tssL, eae, EC-98, eccA1, EF-Tu, EmrB, EmrD, EmrR, entA, entB, entC, entD, eptB, fepB, fepD, fes, fimA, fimB, fimC, fimE, fimF, fimG, fimH, fimI, fimK, fliY, fosa9, FRI-4, fyuA, gcvA, glf, GlpT, gnd, gyrA,…
AS134134	AS134134.1	Illumina	152	AAC(6')-30_AAC(6')-Ib'fusionprotein, AcrA, AcrB, AcrD, AcrR, ANT(3'')-IIa, APH(3'')-Ib, APH(6)-Id, argR, ArnT, BaeR, BaeS, bamB, BasS, ClbA, ClbB, ClbC, clbD, clbE, clbF, clbG, clbH, clbI, clbJ, clbL, clbM, clbN, clbO, clbP, clbQ, clbS, clpV-tssH, cpsACP, CpxA, CRP, cusR, cycA, DfrA14, dotU-tssL, EmrD, EmrR, entA, entB, entC, entE, entF, eptB, feoB, fepA, fepB, fepC, fepD, fepG, fes, fimA, fimB, …
AS134134	AS134134.3	ONT	154	23S rRNA, AAC(6')-30 AAC(6')-Ib'fusionprotein, aadA2, aadA7, AcrA, AcrD, ampR, ANT(2'')-Ia, APH(3'')-Ib, APH(6)-Id, argR, ArnT, BacA, BaeR, BaeS, bamB, BasR, BasS, bplB, carA, ClbB, clbD, clbE, clbG, clbI, clbO, clbQ, clbS, cpsACP, CpxA, CRP, cusR, cycA, DfrA14, dotU-tssL, eae, EC-98, eccA3, EF-Tu, EmrB, EmrD, EmrR, entA, entB, entC, entD, entE, eptB, fepB, fepC, fepD, fepG, fes, fimA, fimB, fimC…
AS134135	AS134135.1	Illumina	119	AcrA, AcrB, AcrD, AcrR, ANT(2'')-Ia, argR, ArnT, BaeR, BaeS, bamB, clpV-tssH, cpsACP, CpxA, CRP, cusR, cycA, dotU-tssL, EmrD, EmrR, entA, entB, entC, entE, entF, eptB, FabI, feoB, fepA, fepB, fepC, fepD, fepG, fes, fimA, fimB, fimC, fimD, fimE, fimF, fimG, fimH, fimI, fimK, fliY, FosA5, galF, glf, GlpT, gnd, H-NS, hcp-tssD, icmF-tssM, impA-tssA, IroE, KdeA, kfoC, KPC-3, KPHS_23120, KpnE, KpnF, Kp…
AS134135	AS134135.3	ONT	145	23S rRNA, AAC(6')-Ib8, AcrA, AcrR, ampR, ANT(2'')-Ia, APH(6)-Id, Apha16, argR, ArnT, BacA, BaeR, BaeS, bamB, BasR, carA, cpsACP, CpxA, CRP, cusF, cusR, dotU-tssL, EC-98, eccA3, EF-Tu, EmrD, EmrR, entA, entB, entC, fepA, fepB, fepD, fepG, fimA, fimC, fimE, fimF, fimG, fimH, fimI, fimK, fliY, FosA5, galF, glf, GlpT, H-NS, hcp-tssD, htpB, icmF-tssM, impA-tssA, IroE, KdpE, kfoC, KPC-3, KPHS 23120, Kp…
AS134136	AS134136.1	Illumina	136	AAC(6')-Ib10, aadA2, AcrA, AcrB, AcrD, AcrR, argR, ArnT, BaeR, BaeS, bamB, BasS, CatI, clpV-tssH, cpsACP, CpxA, CRP, cusR, cycA, DfrA12, dotU-tssL, EmrD, EmrR, entA, entB, entC, entE, entF, eptB, feoB, fepA, fepB, fepC, fepD, fepG, fes, fimA, fimB, fimC, fimD, fimE, fimF, fimG, fimH, fimI, fimK, fliY, FosA, fyuA, galF, glf, GlpT, gnd, gyrA, H-NS, hcp-tssD, hlyB, icmF-tssM, impA-tssA, IroE, irp1, …
AS134136	AS134136.3	ONT	131	23S rRNA, AAC(6')-Ib-Hangzhou, AAC(6')-Ib7, AAC(6')-Ib8, aadA2, AcrA, AcrB, AcrE, AcrR, ampH, ampR, argR, Arr-3, BacA, BaeR, BaeS, bamB, BasS, carA, CatA10, cpsACP, CRP, cusF, cycA, Dfr, DfrA12, dotU-tssL, eae, EC-98, eccA3, EF-Tu, EmrD, EmrR, entB, entC, fepA, fepD, fepG, fimA, fimC, fimF, fimG, fimH, fimI, fimK, FosA, gnd, H-NS, hcp-tssD, hlyB, htpB, impA-tssA, IroE, KdeA, KdpE, kfoC, KPHS 2312…
AS134137	AS134137.1	Illumina	139	AAC(6')-Ib-Suzhou, AcrA, AcrB, AcrD, AcrR, argR, ArnT, BaeR, BaeS, bamB, BasS, CatI, clpV-tssH, cpsACP, CpxA, CRP, cusR, cycA, DfrA14, dotU-tssL, EmrD, EmrR, entA, entB, entC, entE, entF, eptB, feoB, fepA, fepB, fepC, fepD, fepG, fes, fimA, fimB, fimC, fimD, fimE, fimF, fimG, fimH, fimI, fimK, fliY, FosA, fyuA, galF, glf, GlpT, gnd, gyrA, H-NS, hcp-tssD, hlyB, icmF-tssM, impA-tssA, IroE, irp1, ir…
AS134137	AS134137.3	ONT	143	23S rRNA, AAC(6')-30 AAC(6')-Ib'fusionprotein, AAC(6')-Ib, AAC(6')-Ib8, aadA14, AcrA, ampH, ampR, ANT(3'')-IIa, argR, Arr-3, BacA, BaeR, bamB, BasR, BasS, bplB, CatA10, chuS, clpP, clpV-tssH, cpsACP, CpxA, cusF, cusR, cycA, Dfr, DfrA14, dotU-tssL, eae, EC-98, EmrB, EmrD, EmrR, entA, entB, entC, entD, entF, eptB, fepC, fepD, fepG, fimA, fimB, fimC, fimE, fimF, fimG, fimH, fimK, FosA5, fyuA, GlpT, …
AS134138	AS134138.1	Illumina	128	AAC(6')-Ib-cr, AcrA, AcrB, AcrD, APH(3'')-Ib, APH(6)-Id, argR, ArnT, BaeR, BaeS, bamB, CatB3, clpV-tssH, cpsACP, CpxA, CRP, CTX-M-15, cusR, cycA, DfrA14, dotU-tssL, EmrD, EmrR, entA, entB, entC, entE, entF, eptB, feoB, fepA, fepB, fepC, fepD, fepG, fes, fimA, fimB, fimC, fimD, fimE, fimF, fimG, fimH, fimI, fimK, fliY, FosA, galF, glf, GlpT, gnd, gyrA, H-NS, hcp-tssD, hlyB, icmF-tssM, impA-tssA, I…
AS134138	AS134138.3	ONT	140	23S rRNA, AAC(6')-Ib-cr, AAC(6')-Ib-cr6, AAC(6')-Ib8, AcrA, AcrB, AcrR, ampH, ampR, APH(3'')-Ib, APH(6)-Id, argR, Arr-3, BaeR, BaeS, bamB, bplB, CatB3, clpV-tssH, cpsACP, CpxA, ctx-m-236, CTX-M-66, cycA, DfrA14, DfrA16, dotU-tssL, EC-98, EF-Tu, EmrD, EmrR, entA, entB, entC, entD, entE, eptB, fepB, fepD, fepG, fes, fimA, fimC, fimD, fimE, fimF, fimG, fimH, fimI, fimK, fliY, FosA, galF, gnd, hcp-ts…
AS134139	AS134139.1	Illumina	131	AAC(3)-IIc, AAC(6')-Ib-cr, AcrA, AcrB, AcrD, AcrR, ANT(3'')-IIa, argR, ArnT, BaeR, BaeS, bamB, CatA10, CatB3, clpV-tssH, cpsACP, CpxA, CRP, CTX-M-15, cusR, cycA, DfrA15, dotU-tssL, EmrD, EmrR, entA, entB, entC, entE, entF, eptB, feoB, fepA, fepB, fepC, fepD, fepG, fes, fimA, fimB, fimC, fimD, fimE, fimF, fimG, fimH, fimI, fimK, fliY, FosA, galF, glf, GlpT, gnd, gyrA, H-NS, hcp-tssD, icmF-tssM, im…
AS134139	AS134139.3	ONT	144	23S rRNA, AAC(3)-IIc, AAC(6')-Ib-cr, AcrA, AcrB, ampH, ampR, ANT(2'')-Ia, ANT(3'')-IIa, argR, ArnT, BaeR, BaeS, bamB, bplB, carA, CatA10, CatB3, clpP, cpsACP, CpxA, CRP, CTX-M-103, cusR, DfrA15, dotU-tssL, EC-98, EF-Tu, EmrD, EmrR, entA, entB, entC, entD, entE, eptB, fepB, fepD, fepG, fes, fimA, fimB, fimC, fimE, fimF, fimG, fimH, fimI, fimK, fliY, FosA, gcvA, GlpT, gnd, H-NS, hcp-tssD, hlyB, Ilp…
AS134141	AS134141.1	Illumina	164	AAC(3)-II, AAC(6')-30_AAC(6')-Ib'fusionprotein, AAC(6')-IIc, AcrA, AcrB, AcrD, AcrR, ANT(3'')-IIa, APH(3'')-Ib, APH(6)-Id, argR, ArnT, Arr, BaeR, BaeS, bamB, BasS, ClbA, ClbB, ClbC, clbD, clbE, clbF, clbG, clbH, clbI, clbJ, clbL, clbM, clbN, clbO, clbP, clbQ, clbS, clpV-tssH, cpsACP, CpxA, CRP, CTX-M-15, cusR, cycA, DfrA14, dotU-tssL, EmrD, EmrR, entA, entB, entC, entE, entF, eptB, EreA2, ErmB, f…
AS134141	AS134141.3	ONT	170	23S rRNA, AAC(3)-Ib, AAC(3)-II, AAC(6')-30 AAC(6')-Ib'fusionprotein, AAC(6')-Ib, AAC(6')-Ib-cr, AAC(6')-Ib3, AAC(6')-Ib7, AAC(6')-IIc, aadA, AcrA, AcrB, AcrR, algU, ampR, ANT(2'')-Ia, APH(3'')-Ib, APH(6)-Id, argR, ArnT, Arr, BacA, BaeR, BaeS, bamB, BasS, bplB, carA, ClbA, ClbC, clbD, clbE, clbF, clbG, clbI, clbL, clbM, clbS, clpV-tssH, cpsACP, CTX-M-115, CTX-M-15, cusR, cycA, DfrA14, dotU-tssL, e…
AS134142	AS134142.1	Illumina	125	AcrA, AcrB, AcrD, AcrR, ANT(3'')-IIa, argR, ArnT, BaeR, BaeS, bamB, BasS, clpV-tssH, cpsACP, CpxA, CRP, cusR, cycA, DfrA1, DfrA14, dotU-tssL, EmrD, EmrR, entA, entB, entC, entD, entE, entF, eptB, feoB, fepA, fepB, fepC, fepD, fepG, fes, fimA, fimB, fimC, fimD, fimE, fimF, fimG, fimH, fimI, fimK, fliY, FosA, fyuA, galF, GlpT, gnd, H-NS, hcp-tssD, icmF-tssM, IroE, irp1, irp2, KdeA, KPC-3, KpnE, Kpn…
AS134142	AS134142.3	ONT	126	23S rRNA, AAC(6'), AAC(6')-Ib7, aadA, AcrA, ampR, argR, BacA, BaeR, BaeS, bamB, BasS, bplB, carA, cpsACP, CpxA, cusR, DfrA1, dotU-tssL, eae, EC-98, EF-Tu, EmrD, EmrR, entA, entB, entC, eptB, fepD, fepG, fimA, fimB, fimE, fimF, fimG, fliY, FosA, gspG, hcp-tssD, htpB, impA-tssA, IroE, KdeA, KPC-3, kpc-41, KpnE, KpnF, KpnG, leuO, LpxC, MacA, MarA, mdlB, MdtA, MdtC, MerR, MgtC, mrkA, mrkB, mrkD, mrkF…
AS134143	AS134143.1	Illumina	133	AAC(3)-IV, AAC(6')-Ib10, aadA2, AcrA, AcrB, AcrD, AcrR, ANT(3'')-IIa, APH(4)-Ia, argR, ArnT, BaeR, BaeS, bamB, BasS, CatI, clpV-tssH, CmlA5, cpsACP, CpxA, CRP, cusR, cycA, DfrA12, dotU-tssL, EmrD, EmrR, entA, entB, entC, entE, entF, eptB, EstX-Sat1, feoB, fepA, fepB, fepC, fepD, fepG, fes, fimA, fimB, fimC, fimD, fimE, fimF, fimG, fimH, fimI, fimK, fliY, FosA, galF, glf, GlpT, gnd, gyrA, gyrB, H-…
AS134143	AS134143.3	ONT	136	23S rRNA, AAC(3)-IV, AAC(6')-30 AAC(6')-Ib'fusionprotein, AAC(6')-Ib, aadA, AcrA, AcrB, ampH, ampR, ANT(3'')-IIa, APH(4)-Ia, APH(6)-Id, argR, Arr-2, Arr-3, BacA, BaeR, bamB, bplB, CatB11, CatI, CmlA5, cpsACP, CpxA, cusR, Dfr, DfrA12, dotU-tssL, EC-98, EmrD, EmrR, entB, entC, entD, entE, EstX-Sat1, fepC, fepD, fes, fimA, fimB, fimE, fimF, fimG, fimH, fimI, fimK, FosA, galF, glf, gnd, hcp-tssD, hly…
AS134144	AS134144.1	Illumina	130	AcrA, AcrB, AcrD, AcrR, ANT(3'')-IIa, argR, ArnT, BaeR, BaeS, bamB, clpV-tssH, cpsACP, CpxA, CRP, cusR, cycA, DfrA1, dotU-tssL, EmrD, EmrR, entA, entB, entC, entD, entE, entF, eptB, feoB, fepA, fepB, fepC, fepD, fepG, fes, fimA, fimB, fimC, fimD, fimE, fimF, fimG, fimH, fimI, fimK, fliY, FosA, fyuA, galF, glf, GlpT, gnd, H-NS, hcp-tssD, icmF-tssM, IroE, irp1, irp2, KdeA, kfoC, KPC-3, KpnE, KpnF, …
AS134144	AS134144.3	ONT	134	23S rRNA, AAC(6')-Ib7, aadA, AcrA, AcrB, ampR, argR, ArnT, astA, BacA, BaeR, BaeS, bamB, BasR, bplB, carA, cpsACP, CRP, DfrA1, dotU-tssL, eae, EC-98, eccA1, EmrD, EmrR, entA, entB, entC, entD, entE, entF, eptB, fepC, fepD, fepG, fes, fimA, fimB, fimC, fimE, fimF, fimG, fimH, fliY, FosA, galF, gmd, gnd, H-NS, hcp-tssD, hlyB, impA-tssA, IroE, KdeA, KdpE, kfoC, KPC-10, KpnE, KpnF, KpnG, KpnH, leuO, …
AS134145	AS134145.1	Illumina	139	AAC(6')-Ib-Suzhou, aadA2, AcrA, AcrB, AcrD, AcrR, ANT(3'')-IIa, APH(3')-Ia, argR, ArnT, BaeR, BaeS, bamB, BasS, CatI, clpV-tssH, CmlA5, cpsACP, CpxA, CRP, cusR, cycA, DfrA12, dotU-tssL, EmrD, EmrR, entA, entB, entC, entE, entF, eptB, EstX-Sat1, feoB, fepA, fepB, fepC, fepD, fepG, fes, fimA, fimB, fimC, fimD, fimE, fimF, fimG, fimH, fimI, fimK, fliY, FosA, galF, glf, GlpT, gnd, gyrA, gyrB, H-NS, h…
AS134145	AS134145.3	ONT	147	23S rRNA, AAC(6')-30, AAC(6')-Ib10, AAC(6')-Ib8, aadA2, AcrA, ampH, ampR, ANT(2'')-Ia, APH(3')-Ia, APH(6)-Id, argR, BacA, BaeR, bamB, BasR, BasS, bplB, carA, CatB11, CatI, chuS, clpP, CmlA6, cpsACP, CpxA, cusF, cusR, Dfr, DfrA12, dotU-tssL, EC-98, EF-Tu, EmrD, EmrR, entA, entB, entC, entE, eptB, EstX-Sat1, fepB, fepC, fepD, fes, fimA, fimC, fimE, fimF, fimG, fimH, fimI, fimK, fliY, FosA6, galF, g…
AS134146	AS134146.1	Illumina	125	AAC(3)-IIc, AAC(6')-Ib-cr, AcrA, AcrB, AcrD, AcrR, APH(3'')-Ib, APH(6)-Id, argR, ArnT, BaeR, BaeS, bamB, CatB3, clpV-tssH, cpsACP, CpxA, CRP, CTX-M-15, cusR, cycA, DfrA14, dotU-tssL, EmrD, EmrR, entA, entB, entC, entE, entF, eptB, feoB, fepA, fepB, fepC, fepD, fepG, fes, fimA, fimB, fimC, fimD, fimE, fimF, fimG, fimH, fimI, fimK, fliY, FosA, galF, GlpT, gnd, gyrA, H-NS, hcp-tssD, hlyB, icmF-tssM,…
AS134146	AS134146.3	ONT	133	23S rRNA, AAC(3)-IIb, AAC(6')-Ib-cr, AAC(6')-Ib8, AcrA, AcrB, AcrR, ampH, ampR, APH(3'')-Ib, APH(6)-Id, argR, ArnT, Arr-3, BaeR, BaeS, bamB, BasR, bplB, carA, CatB3, chuS, clpC, cpsACP, CpxA, CRP, ctx-m-236, cusR, cycA, DfrA14, dotU-tssL, EC-98, EmrD, EmrR, entA, entB, entD, entE, eptB, fepB, fepC, fepD, fepG, fes, fimA, fimB, fimC, fimE, fimF, fimG, fimH, fimK, fliY, FosA, galF, gnd, gyrA, H-NS,…
AS134147	AS134147.1	Illumina	133	AAC(6')-Ib10, aadA2, AcrA, AcrB, AcrD, AcrR, argR, ArnT, BaeR, BaeS, bamB, BasS, CatI, clpV-tssH, cpsACP, CpxA, CRP, cusR, cycA, DfrA12, dotU-tssL, EmrD, EmrR, entA, entB, entC, entE, entF, eptB, feoB, fepA, fepB, fepC, fepD, fepG, fes, fimA, fimB, fimC, fimD, fimE, fimF, fimG, fimH, fimI, fimK, fliY, FosA, galF, glf, GlpT, gnd, gyrA, gyrB, H-NS, hcp-tssD, hlyB, icmF-tssM, impA-tssA, IroE, KdeA, …
AS134147	AS134147.3	ONT	135	23S rRNA, AAC(6')-30 AAC(6')-Ib'fusionprotein, AAC(6')-Ib, AAC(6')-Ib-Suzhou, AAC(6')-Ib10, AAC(6')-Ib8, aadA17, aadA2, AcrA, AcrB, AcrR, ampR, ANT(2'')-Ia, argR, BaeR, BaeS, bamB, BasS, bplB, CatI, cpsACP, cusR, DfrA12, dotU-tssL, EC-98, EF-Tu, EmrB, EmrD, EmrR, entA, entB, entC, entD, entE, eptB, fepB, fepC, fepG, fimA, fimB, fimC, fimD, fimE, fimF, fimG, fimH, fimI, fimK, fliY, FosA, galF, glf…
AS134148	AS134148.1	Illumina	124	AcrA, AcrB, AcrD, AcrR, argR, ArnT, BaeR, BaeS, bamB, BasS, CatII, clpV-tssH, cpsACP, CpxA, CRP, cusR, cycA, DHA-1, dotU-tssL, EmrD, EmrR, entA, entB, entC, entE, entF, eptB, feoB, fepA, fepB, fepC, fepD, fepG, fes, fimA, fimB, fimC, fimD, fimE, fimF, fimG, fimH, fimI, fimK, fliY, FosA, galF, glf, GlpT, gnd, gyrA, gyrB, H-NS, hcp-tssD, icmF-tssM, impA-tssA, IroE, KdeA, KPHS_23120, KpnE, KpnF, Kpn…
AS134148	AS134148.3	ONT	129	23S rRNA, AcrA, AcrB, AcrD, ampH, ampR, argR, ArnT, BacA, BaeR, BaeS, bamB, bplB, carA, CatII, clpV-tssH, cpsACP, CpxA, cusF, cusR, cycA, DHA-1, dotU-tssL, EF-Tu, EmrD, EmrR, entA, entB, entC, entD, entE, eptB, fepA, fepD, fepG, fimA, fimC, fimE, fimF, fimG, fimH, fimI, fimK, fliY, FosA, galF, GlpT, gnd, H-NS, hcp-tssD, htpB, impA-tssA, IroE, KdeA, KdpE, KPHS 23120, KpnE, KpnF, KpnG, leuO, LpxC, …
AS134149	AS134149.1	Illumina	148	AAC(3)-IIa, AAC(6')-30_AAC(6')-Ib'fusionprotein, AAC(6')-Ib-cr, aadA2, AcrA, AcrB, AcrD, AcrR, ANT(3'')-IIa, APH(3'')-Ib, APH(3')-Ia, APH(6)-Id, argR, ArnT, BaeR, BaeS, bamB, BasS, CatB3, clpV-tssH, CmlA5, cpsACP, CpxA, CRP, CTX-M-15, cusR, cycA, DfrA30, dotU-tssL, EmrD, EmrR, entA, entB, entC, entE, entF, eptB, EstX-Sat1, feoB, fepA, fepB, fepC, fepD, fepG, fes, fimA, fimB, fimC, fimD, fimE, fim…
AS134149	AS134149.3	ONT	163	23S rRNA, AAC(3)-IIc, AAC(6')-30, AAC(6')-Ib10, AAC(6')-Ib8, aadA2, AcrA, AcrB, AcrR, ampH, ampR, ANT(2'')-Ia, ANT(3'')-IIa, APH(3'')-Ib, APH(3')-Ia, APH(6)-Id, argR, ArnT, Arr-2, Arr-3, BaeR, BaeS, bamB, BasS, bplB, carA, CatB3, clpV-tssH, CmlA5, CmlA6, copB, CRP, ctx-m-236, cusR, cycA, DfrA27, DfrA30, dotU-tssL, EC-98, eccA3, EF-Tu, EmrD, EmrR, entA, entB, entC, entD, eptB, EstX-Sat1, fepB, fep…
AS134150	AS134150.1	Illumina	147	AAC(6')-Ib-Suzhou, aadA2, AcrA, AcrB, AcrD, AcrR, ANT(3'')-IIa, argR, ArnT, BaeR, BaeS, bamB, BasS, ClbA, ClbB, ClbC, clbD, clbE, clbF, clbG, clbH, clbI, clbJ, clbL, clbM, clbN, clbO, clbP, clbQ, clbS, clpV-tssH, cpsACP, CpxA, CRP, cusR, cycA, dotU-tssL, EmrD, entA, entB, entC, entE, entF, eptB, EstX-Sat1, feoB, fepA, fepB, fepC, fepD, fepG, fes, fimA, fimB, fimC, fimD, fimE, fimF, fimG, fimH, fi…
AS134150	AS134150.3	ONT	163	23S rRNA, AAC(6')-30, AAC(6')-30 AAC(6')-Ib'fusionprotein, AAC(6')-Ib, aadA, aadA2, AcrA, AcrB, ampH, ampR, argR, ArnT, Arr-2, Arr-3, BacA, BaeR, bamB, BasS, cap8M, carA, CatB11, ClbC, clbD, clbE, clbF, clbG, clbH, clbI, clbL, clbM, clbN, clbO, clbP, clbQ, clbS, clpV-tssH, CmlA, CmlA5, CmlA6, cpsACP, CpxA, CRP, cusR, Dfr, dotU-tssL, eae, EC-98, eccA3, EmrD, entA, entB, entC, entD, entF, EstX-Sat1…
AS134151	AS134151.1	Illumina	114	AcrA, AcrB, AcrD, AcrR, argR, ArnT, BaeR, BaeS, clpV-tssH, cpsACP, CpxA, CRP, cusR, cycA, dotU-tssL, EmrD, EmrR, entA, entB, entC, entD, entE, entF, eptB, feoB, fepA, fepB, fepC, fepD, fepG, fes, fimA, fimB, fimC, fimD, fimE, fimF, fimG, fimH, fimI, fimK, fliY, FosA, galF, glf, GlpT, gnd, H-NS, hcp-tssD, icmF-tssM, impA-tssA, IroE, KdeA, kfoC, KpnE, KpnF, KpnG, KpnH, leuO, LptD, manB, manC, MarA,…
AS134151	AS134151.3	ONT	124	23S rRNA, AcrA, ampH, ampR, argR, BacA, BaeR, BaeS, bplB, carA, cpsACP, CpxA, CRP, cusF, cusR, cycA, dotU-tssL, EC-98, eccA3, EF-Tu, EmrB, EmrD, EmrR, entA, entB, entC, entE, eptB, fepA, fepC, fepD, fepG, fimA, fimC, fimE, fimF, fimG, fimH, fimI, fimK, fliY, FosA, galF, GlpT, gnd, H-NS, hcp-tssD, hlyB, impA-tssA, IroE, KdeA, KdpE, kfoC, KPHS 23120, KpnE, KpnF, KpnG, LEN-14, LEN-6, leuO, LpxC, lux…
AS134152	AS134152.1	Illumina	118	AAC(6')-Ib7, AcrA, AcrB, AcrD, AcrR, argR, ArnT, BaeR, BaeS, bamB, clpV-tssH, cpsACP, CpxA, CrcB, CRP, cusR, cycA, dotU-tssL, EmrD, EmrR, entA, entB, entC, entE, entF, eptB, feoB, fepA, fepB, fepC, fepD, fepG, fes, fimA, fimB, fimC, fimD, fimE, fimF, fimG, fimH, fimI, fimK, fliY, FosA, Fosa7.3, galF, GlpT, gnd, H-NS, hcp-tssD, icmF-tssM, impA-tssA, IroE, KdeA, KPC-2, KPHS_23120, KpnE, KpnF, KpnG,…
AS134152	AS134152.3	ONT	130	23S rRNA, AAC(6')-Ib11, AAC(6')-Ib7, AcrA, ampH, ampR, argR, ArnT, BacA, BaeR, BaeS, bamB, bplB, carA, chuS, cpsACP, CpxA, CrcB, CRP, cusR, dotU-tssL, EC-98, eccA3, EF-Tu, EmrR, entA, entB, entC, entD, entE, eptB, fepB, fepC, fepD, fes, fimA, fimB, fimD, fimE, fimF, fimG, fimH, fimI, fimK, fliY, FosA, Fosa7.3, galF, gnd, H-NS, hifD, hlyB, impA-tssA, IroE, KdeA, kpc-41, KPHS 23120, KpnE, KpnF, Kpn…
AS134154	AS134154.1	Illumina	128	AAC(3)-IIc, AAC(6')-Ib-cr, AcrA, AcrB, AcrD, AcrR, APH(3'')-Ib, APH(6)-Id, argR, ArnT, BaeR, BaeS, bamB, CatB3, clpV-tssH, cpsACP, CpxA, CRP, CTX-M-15, cusR, cycA, DfrA14, dotU-tssL, EmrD, EmrR, entA, entB, entC, entD, entE, entF, eptB, feoB, fepA, fepB, fepC, fepD, fepG, fes, fimA, fimB, fimC, fimD, fimE, fimF, fimG, fimH, fimI, fimK, fliY, FosA, galF, glf, GlpT, gnd, H-NS, hcp-tssD, hlyB, icmF-…
AS134154	AS134154.3	ONT	131	23S rRNA, AAC(3)-IIc, AAC(6')-Ib-cr, AcrB, ampH, ampR, ANT(2'')-Ia, APH(3'')-Ib, APH(6)-Id, argR, ArnT, BacA, BaeR, bamB, bplB, carA, CatB3, clpC, clpP, cpsACP, CpxA, CRP, ctx-m-236, cusR, cycA, DfrA14, DfrA16, dotU-tssL, EC-98, eccA1, EF-Tu, EmrD, EmrR, entA, entB, entC, entD, entE, eptB, fepB, fepC, fepD, fepG, fes, fimA, fimB, fimC, fimE, fimF, fimG, fimH, fimI, fimK, fliY, FosA, galF, GlpT, g…
AS134155	AS134155.1	Illumina	125	AAC(3)-IIc, AAC(3)-IV, AAC(6')-Ib10, AcrA, AcrB, AcrD, AcrR, APH(4)-Ia, argR, ArnT, BaeR, BaeS, BasS, clpV-tssH, cpsACP, CpxA, CRP, cusR, cycA, dotU-tssL, EmrD, EmrR, entA, entB, entC, entE, entF, eptB, feoB, fepA, fepB, fepC, fepD, fepG, fes, fimA, fimB, fimC, fimD, fimE, fimF, fimG, fimH, fimI, fimK, fliY, FosA, galF, GlpT, gnd, gyrA, H-NS, hcp-tssD, hlyB, icmF-tssM, impA-tssA, IroE, KdeA, KPC-…
AS134155	AS134155.3	ONT	139	23S rRNA, AAC(3)-IIc, AAC(3)-IV, AAC(6')-Ib7, AcrB, AcrD, AcrE, ampH, ampR, ANT(3'')-Ii-AAC(6')-IId fusion protein, APH(4)-Ia, APH(6)-Id, argR, ArnT, BacA, BaeR, BaeS, BasR, BasS, bplB, carA, clpP, clpV-tssH, cpsACP, CpxA, cusR, dotU-tssL, EC-98, eccA3, EF-Tu, EmrD, EmrR, entA, entB, entC, entD, entE, entF, eptB, fepB, fepD, fepG, fes, fimA, fimB, fimC, fimD, fimE, fimF, fimG, fimH, fimK, fliY, F…
AS134156	AS134156.1	Illumina	121	AAC(6')-Ib-cr, AcrA, AcrB, AcrD, AcrR, APH(3'')-Ib, APH(6)-Id, argR, ArnT, BaeR, BaeS, bamB, BasS, clpV-tssH, cpsACP, CpxA, CRP, CTX-M-15, cusR, cycA, DfrA14, dotU-tssL, EmrD, EmrR, entA, entB, entC, entE, entF, eptB, feoB, fepA, fepB, fepC, fepD, fepG, fes, fimA, fimB, fimC, fimD, fimE, fimF, fimG, fimH, fimI, fimK, fliY, FosA, galF, glf, GlpT, gnd, H-NS, hcp-tssD, icmF-tssM, IroE, KdeA, KpnE, K…
AS134156	AS134156.3	ONT	130	23S rRNA, AAC(6')-Ib-cr, AcrA, AcrB, AcrR, ampH, ampR, ANT(2'')-Ia, ANT(3'')-IIa, APH(3'')-Ib, APH(6)-Id, argR, ArnT, BacA, BaeR, BaeS, bamB, BasR, BasS, bplB, carA, cpsACP, CpxA, ctx-m-236, cusR, cycA, DfrA14, DfrA16, dotU-tssL, EC-98, EF-Tu, EmrD, EmrR, entA, entB, entC, entD, entE, fepA, fepC, fepD, fepG, fes, fimA, fimB, fimC, fimD, fimE, fimF, fimG, fimH, fimI, fliY, FosA, gcvA, glf, gnd, gy…
AS134157	AS134157.1	Illumina	147	AAC(6')-Ib-Hangzhou, aadA2, AcrA, AcrB, AcrD, AcrR, APH(3'')-Ib, APH(3')-VI, APH(6)-Id, argR, ArnT, Arr-2, BaeR, BaeS, bamB, BRP(MBL), CatB, clpV-tssH, CMY-59, cpsACP, CpxA, CRP, CTX-M-15, cusR, cycA, DfrA12, dotU-tssL, EmrD, EmrR, entA, entB, entC, entE, entF, eptB, ErmB, feoB, fepA, fepB, fepC, fepD, fepG, fes, fimA, fimB, fimC, fimD, fimE, fimF, fimG, fimH, fimI, fimK, fliY, FosA, fyuA, galF, …
AS134157	AS134157.3	ONT	165	23S rRNA, AAC(6')-Ib, AAC(6')-Ib-CatB8, AAC(6')-Ib8, aadA2, AcrA, AcrD, AcrR, ampH, ampR, ANT(2'')-Ia, APH(3')-VI, argR, ArnT, Arr-3, BacA, BaeR, BaeS, bamB, BasR, BRP(MBL), carA, CatB, CMY-23, cpsACP, CpxA, CRP, CTX-M-12, cusR, cycA, DfrA12, dotU-tssL, eae, EC-P28, EF-Tu, EmrB, EmrD, EmrR, entA, entB, entC, entD, entF, eptB, ErmB, fepA, fepB, fepD, fimA, fimB, fimC, fimD, fimE, fimF, fimG, fimH,…
AS134158	AS134158.1	Illumina	141	AAC(6')-Ib-cr, aadA2, AcrA, AcrB, AcrD, AcrR, APH(3')-Ia, argR, ArnT, Arr-2, BaeR, BaeS, bamB, BasS, CatB3, clpV-tssH, cpsACP, CpxA, CRP, cusR, cycA, dotU-tssL, EmrD, EmrR, entA, entB, entC, entE, entF, eptB, feoB, fepA, fepB, fepC, fepD, fepG, fes, fimA, fimB, fimC, fimD, fimE, fimF, fimG, fimH, fimI, fimK, fliY, FosA, fyuA, galF, glf, GlpT, gnd, gyrA, H-NS, hcp-tssD, hlyB, icmF-tssM, impA-tssA,…
AS134158	AS134158.3	ONT	128	23S rRNA, AAC(6')-Ib-CatB8, AAC(6')-Ib-cr, aadA2, ampH, ampR, ANT(2'')-Ia, ANT(3'')-IIa, APH(3')-Ia, argR, Arr-2, Arr-3, BacA, BaeR, bamB, BasS, carA, carB, cpsACP, CpxA, CRP, cusR, cycA, dotU-tssL, eae, EC-98, EmrD, EmrR, entA, entB, entC, entD, eptB, fepC, fepD, fes, fimA, fimC, fimE, fimF, fimG, fimH, fimI, fimK, fliY, FosA, fyuA, gnd, H-NS, hcp-tssD, htpB, impA-tssA, IroE, KdeA, KdpE, KPC-13,…
AS134159	AS134159.1	Illumina	127	AAC(6')-Ib-cr, AcrA, AcrB, AcrD, AcrR, APH(3')-Ia, argR, ArnT, Arr-3, BaeR, BaeS, bamB, CatB3, clpV-tssH, cpsACP, CpxA, CRP, cusR, cycA, EmrD, EmrR, entA, entB, entC, entD, entE, entF, eptB, feoB, fepA, fepB, fepC, fepD, fepG, fes, fimA, fimB, fimC, fimD, fimE, fimF, fimG, fimH, fimI, fimK, fliY, FosA, galF, glf, GlpT, gnd, H-NS, hcp-tssD, hlyB, icmF-tssM, impA-tssA, IroE, KdeA, kfoC, KPC-2, KpnE…
AS134159	AS134159.3	ONT	131	23S rRNA, AAC(6')-Ib, AAC(6')-Ib-cr, AcrA, AcrD, AcrE, ampH, APH(3')-Ia, argR, ArnT, Arr-3, BacA, BaeR, BaeS, bamB, bplB, carA, CatB3, clpV-tssH, cpsACP, CRP, cusR, cycA, EC-98, eccA3, EmrD, EmrR, entA, entB, entC, entD, entF, fepB, fepC, fepD, fimA, fimB, fimC, fimD, fimE, fimF, fimG, fimH, fliY, FosA6, galF, glf, GlpT, gnd, gyrA, H-NS, hcp-tssD, hlyB, impA-tssA, IroE, KdeA, KPC-2, KPHS 23120, K…
AS134160	AS134160.1	Illumina	146	AAC(6')-Ib-Hangzhou, aadA2, AcrA, AcrB, AcrD, AcrR, APH(3'')-Ib, APH(3')-VI, APH(6)-Id, argR, ArnT, Arr-2, BaeR, BaeS, bamB, BRP(MBL), CatB, clpV-tssH, cpsACP, CpxA, CRP, CTX-M-15, cusR, cycA, DfrA12, dotU-tssL, EmrD, EmrR, entA, entB, entC, entE, entF, eptB, ErmB, feoB, fepA, fepB, fepC, fepD, fepG, fes, fimA, fimB, fimC, fimD, fimE, fimF, fimG, fimH, fimI, fimK, fliY, FosA, fyuA, galF, glf, Glp…
AS134160	AS134160.3	ONT	170	23S rRNA, AAC(3)-Ib, AAC(6')-30 AAC(6')-Ib'fusionprotein, AAC(6')-Ib, AAC(6')-Ib8, aadA2, AcrA, AcrB, ampR, ANT(2'')-Ia, APH(3'')-Ib, APH(3')-VI, APH(6)-Id, argR, ArnT, Arr-3, BacA, BaeR, BaeS, bamB, BasR, bplB, BRP(MBL), carA, CatB, clpV-tssH, cpsACP, CpxA, CTX-M-12, cycA, DfrA12, dotU-tssL, eae, EC-98, EF-Tu, EmrB, EmrD, EmrR, entA, entB, entC, entD, entE, eptB, EreA, ErmB, fepB, fepD, fepG, fe…
AS134161	AS134161.1	Illumina	142	AAC(6')-Ib10, aadA2, AcrA, AcrB, AcrD, AcrR, APH(3')-Ia, argR, ArnT, BaeR, BaeS, bamB, BasS, CatI, clpV-tssH, cpsACP, CpxA, CRP, cusR, cycA, DfrA12, dotU-tssL, EmrD, EmrR, entA, entB, entC, entE, entF, eptB, feoB, fepA, fepB, fepC, fepD, fepG, fes, fimA, fimB, fimC, fimD, fimE, fimF, fimG, fimH, fimI, fimK, fliY, FosA, fyuA, galF, glf, GlpT, gnd, gyrA, gyrB, H-NS, hcp-tssD, hlyB, icmF-tssM, impA-…
AS134161	AS134161.3	ONT	162	23S rRNA, AAC(6'), AAC(6')-Ib7, AAC(6')-Ib8, aadA2, AcrA, AcrD, AcrR, ampR, APH(3')-Ia, APH(6)-Id, argR, ArnT, BacA, BaeR, BaeS, bamB, BasS, carA, CatI, cpsACP, CpxA, CRP, cusR, DES-1, DfrA12, dotU-tssL, eae, EC-98, eccA3, EF-Tu, EmrB, EmrD, EmrR, entA, entB, entC, entD, entE, eptB, fepC, fepD, fepG, fes, fimA, fimC, fimE, fimF, fimG, fimH, fimI, fimK, fliY, FosA, fyuA, gnd, H-NS, hcp-tssD, hlyB,…
AS134162	AS134162.1	Illumina	138	AAC(6')-Ib10, AcrA, AcrB, AcrD, AcrR, argR, ArnT, BaeR, BaeS, bamB, BasS, CatI, clpV-tssH, cpsACP, CpxA, CRP, cusR, cycA, DfrA14, dotU-tssL, EmrD, EmrR, entA, entB, entC, entE, entF, eptB, feoB, fepA, fepB, fepC, fepD, fepG, fes, fimA, fimB, fimC, fimD, fimE, fimF, fimG, fimH, fimI, fimK, fliY, FosA, fyuA, galF, glf, GlpT, gnd, gyrA, H-NS, hcp-tssD, hlyB, icmF-tssM, impA-tssA, IroE, irp1, irp2, K…
AS134162	AS134162.3	ONT	147	23S rRNA, AAC(6')-30 AAC(6')-Ib'fusionprotein, AAC(6')-Ib8, AcrB, ampH, ANT(2'')-Ia, ANT(3'')-IIa, APH(6)-Id, argR, ArnT, Arr-3, BacA, BaeR, BaeS, bamB, BasR, BasS, bplB, carA, CatI, clpP, clpV-tssH, cpsACP, CpxA, CRP, cusR, cycA, DfrA14, DfrA16, dotU-tssL, eae, EC-98, EF-Tu, EmrD, EmrR, entA, entB, entC, entD, entE, fepB, fepD, fes, fimA, fimB, fimC, fimE, fimF, fimG, fimH, fimI, fimK, FosA, gal…
AS134163	AS134163.1	Illumina	141	AAC(6')-Ib10, AcrA, AcrB, AcrD, AcrR, ANT(3'')-IIa, APH(3')-VI, argR, ArnT, Arr-2, BaeR, BaeS, bamB, BasS, BRP(MBL), CatB3, clpV-tssH, cpsACP, CpxA, CRP, CTX-M-15, cusR, cycA, dotU-tssL, EmrD, EmrR, entA, entB, entC, entE, entF, eptB, feoB, fepA, fepB, fepC, fepD, fepG, fes, fimA, fimB, fimC, fimD, fimE, fimF, fimG, fimH, fimI, fimK, fliY, FosA, fyuA, galF, glf, GlpT, gnd, gyrA, H-NS, hcp-tssD, i…
AS134163	AS134163.3	ONT	149	23S rRNA, AAC(6'), AAC(6')-30 AAC(6')-Ib'fusionprotein, AAC(6')-Ib, AAC(6')-Ib-CatB8, AAC(6')-Ib-cr, aadA, AcrA, AcrB, AcrE, AcrR, ampH, ampR, ANT(2'')-Ia, APH(3')-VI, argR, Arr-2, BacA, BaeR, BaeS, bamB, BasS, bplB, BRP(MBL), carA, clpB-vasG, cpsACP, CpxA, CRP, CTX-M-12, cusF, cusR, cycA, dotU-tssL, eae, EC-98, EF-Tu, EmrB, EmrD, EmrR, entA, entB, entC, entD, entE, entF, eptB, fepA, fepC, fepD, …
AS134164	AS134164.1	Illumina	124	AAC(3)-IV, aadA2, AcrA, AcrB, AcrD, AcrR, ANT(3'')-IIa, APH(4)-Ia, argR, ArnT, BaeR, BaeS, BasS, clpV-tssH, CmlA5, cpsACP, CpxA, CRP, cusR, cycA, dotU-tssL, EmrD, EmrR, entA, entB, entC, entE, entF, eptB, EstX-Sat1, feoB, fepA, fepB, fepC, fepD, fepG, fes, fimA, fimB, fimC, fimD, fimE, fimF, fimG, fimH, fimI, fimK, fliY, FosA, galF, GlpT, gnd, gyrA, H-NS, hcp-tssD, hlyB, icmF-tssM, impA-tssA, Iro…
AS134164	AS134164.3	ONT	130	23S rRNA, AAC(3)-IV, aadA2, AcrA, ampR, ANT(2'')-Ia, ANT(3'')-IIa, APH(4)-Ia, APH(6)-Id, argR, ArnT, BaeR, BaeS, BasR, BasS, bplB, carA, CatB11, CmlA6, cpsACP, CpxA, cusR, dotU-tssL, EC-98, EF-Tu, EmrB, EmrD, EmrR, entA, entB, entC, entE, entF, eptB, EstX-Sat1, fepB, fepC, fepD, fepG, fes, fimA, fimB, fimC, fimE, fimF, fimG, fimH, fimI, fimK, fliY, FosA, galF, GlpT, gnd, H-NS, hcp-tssD, hlyB, htp…
AS134165	AS134165.1	Illumina	138	AAC(6')-Ib-cr, aadA2, AcrA, AcrB, AcrD, AcrR, argR, ArmA, ArnT, BaeR, BaeS, bamB, CatB3, clpV-tssH, cpsACP, CpxA, CRP, CTX-M-15, cusR, cycA, DfrA1, DfrA12, DfrA14, dotU-tssL, EmrD, EmrR, entA, entB, entC, entE, entF, eptB, feoB, fepA, fepB, fepC, fepD, fepG, fes, fimA, fimB, fimC, fimD, fimE, fimF, fimG, fimH, fimI, fimK, fliY, FosA, fyuA, galF, glf, GlpT, gnd, gyrA, H-NS, hcp-tssD, hlyB, icmF-ts…
AS134165	AS134165.3	ONT	144	23S rRNA, AAC(6')-Ib-cr, aadA2, AcrA, ampH, ampR, argR, ArnT, Arr-3, BacA, BaeR, BaeS, bamB, BasR, bplB, carA, CatB3, CTX-M-12, cusF, cusR, cycA, DfrA1, DfrA12, DfrA14, dotU-tssL, eae, EC-98, EF-Tu, EmrD, EmrR, entA, entB, entC, entE, eptB, EreA, EstX-Sat1, fepC, fepD, fimA, fimB, fimC, fimD, fimE, fimF, fimG, fimH, fimK, fliY, FosA, galF, gnd, gyrA, H-NS, hcp-tssD, hlyB, impA-tssA, IroE, KdpE, K…
AS134166	AS134166.1	Illumina	137	AAC(3)-IIc, AAC(3)-IV, AAC(6')-Ib10, aadA2, AcrA, AcrB, AcrD, AcrR, ANT(3'')-IIa, APH(3')-Ia, APH(4)-Ia, argR, ArnT, BaeR, BaeS, BasS, clpV-tssH, CmlA5, cpsACP, CpxA, CRP, cusR, cycA, DfrA12, dotU-tssL, EmrD, EmrR, entA, entB, entC, entE, entF, eptB, EstX-Sat1, feoB, fepA, fepB, fepC, fepD, fepG, fes, fimA, fimB, fimC, fimD, fimE, fimF, fimG, fimH, fimI, fimK, fliY, FosA, galF, GlpT, gnd, gyrA, H…
AS134166	AS134166.3	ONT	153	23S rRNA, AAC(3)-IIc, AAC(3)-IV, AAC(3)-IVb, AAC(6')-30, AAC(6')-Ib10, AAC(6')-Ib8, aadA2, ampH, ampR, ANT(2'')-Ia, APH(4)-Ia, APH(6)-Id, argR, BacA, BaeR, BaeS, BasR, BasS, bplB, carA, clpV-tssH, CmlA6, cpsACP, CpxA, CRP, cusR, cycA, Dfr, DfrA12, dotU-tssL, EC-98, EF-Tu, EmrB, EmrD, EmrR, entA, entB, entC, entD, entE, entF, eptB, EstX-Sat1, fepB, fepC, fepD, fepG, fes, fimA, fimB, fimD, fimE, fi…
AS134167	AS134167.1	Illumina	136	AAC(6')-Ib10, aadA2, AcrA, AcrB, AcrD, AcrR, APH(3')-Ia, argR, ArnT, BaeR, BaeS, bamB, BasS, CatI, clpV-tssH, cpsACP, CpxA, CRP, cusR, cycA, DfrA12, dotU-tssL, EmrD, EmrR, entA, entB, entC, entE, entF, eptB, feoB, fepA, fepB, fepC, fepD, fepG, fes, fimA, fimB, fimC, fimD, fimE, fimF, fimG, fimH, fimI, fimK, fliY, FosA, galF, glf, GlpT, gnd, gyrA, gyrB, H-NS, hcp-tssD, hlyB, icmF-tssM, impA-tssA, …
AS134167	AS134167.3	ONT	163	23S rRNA, AAC(6')-30 AAC(6')-Ib'fusionprotein, AAC(6')-Ib, AAC(6')-Ib8, aadA2, AcrA, AcrB, AcrR, ampR, ANT(2'')-Ia, APH(3')-Ia, APH(6)-Id, argR, ArnT, BacA, BaeR, BaeS, bamB, BasR, BasS, bplB, carA, CatI, clpP, clpV-tssH, cpsACP, CpxA, CRP, cusR, DfrA12, dotU-tssL, EC-98, EF-Tu, EmrB, EmrD, EmrR, entA, entB, entC, entD, entE, eptB, fepA, fepB, fepD, fepG, fes, fimA, fimB, fimC, fimE, fimF, fimG, …
AS134168	AS134168.1	Illumina	136	AAC(6')-Ib10, aadA2, AcrA, AcrB, AcrD, AcrR, APH(3')-Ia, argR, ArnT, BaeR, BaeS, bamB, BasS, CatI, clpV-tssH, cpsACP, CpxA, CRP, cusR, cycA, DfrA12, dotU-tssL, EmrD, EmrR, entA, entB, entC, entE, entF, eptB, feoB, fepA, fepB, fepC, fepD, fepG, fes, fimA, fimB, fimC, fimD, fimE, fimF, fimG, fimH, fimI, fimK, fliY, FosA, galF, glf, GlpT, gnd, gyrA, gyrB, H-NS, hcp-tssD, hlyB, icmF-tssM, impA-tssA, …
AS134168	AS134168.3	ONT	122	23S rRNA, AAC(6')-Ib10, AAC(6')-Ib8, aadA2, AcrA, AcrR, ampH, ampR, ANT(2'')-Ia, APH(3')-Ia, argR, Arr-2, BacA, BaeR, BaeS, bamB, carA, CatA, CatI, cpsACP, DfrA12, dotU-tssL, EC-98, EF-Tu, EmrD, EmrR, entA, entB, entC, entD, entE, fepB, fepD, fepG, fes, fimE, fimF, fimG, fimH, fimI, fliY, FosA5, FosA6, glf, GlpT, gnd, H-NS, hcp-tssD, hlyB, htpB, impA-tssA, IroE, KdeA, KdpE, KPC-13, KPHS 23120, Kp…
AS134169	AS134169.1	Illumina	121	AAC(3)-IIc, AAC(6')-Ib-cr, AcrA, AcrB, AcrD, AcrR, argR, ArnT, BaeR, BaeS, CatB3, clpV-tssH, cpsACP, CpxA, CRP, cusR, cycA, dotU-tssL, EmrD, EmrR, entA, entB, entC, entE, entF, eptB, feoB, fepA, fepB, fepC, fepD, fepG, fes, fimA, fimB, fimC, fimD, fimE, fimF, fimG, fimH, fimI, fimK, fliY, FosA, galF, glf, GlpT, gnd, gyrA, H-NS, hcp-tssD, hlyB, icmF-tssM, IroE, KdeA, KPC-3, KpnE, KpnF, KpnG, KpnH,…
AS134169	AS134169.3	ONT	134	23S rRNA, AAC(3)-IIc, AAC(6')-Ib-cr, AcrA, AcrB, AcrR, ampR, argR, BacA, BaeR, BaeS, BasR, bplB, carA, CatB3, clpP, clpV-tssH, cpsACP, CpxA, cusR, cusS, cycA, dotU-tssL, EC-98, eccA3, EF-Tu, EmrD, EmrR, entA, entB, entC, entE, eptB, feoB, fepB, fepC, fepD, fepG, fimA, fimC, fimD, fimE, fimF, fimG, fimH, fimI, fimK, fliY, FosA, galF, GlpT, gnd, H-NS, hcp-tssD, hlyB, impA-tssA, IroE, KdeA, KdpE, kp…
AS134171	AS134171.1	Illumina	141	AAC(3)-IIc, AAC(6')-Ib-cr, AcrA, AcrB, AcrD, AcrR, APH(3'')-Ib, APH(6)-Id, argR, ArnT, BaeR, BaeS, bamB, CatB3, clpV-tssH, cpsACP, CpxA, CRP, CTX-M-15, cusR, cycA, DfrA14, dotU-tssL, EmrD, EmrR, entA, entB, entC, entE, entF, eptB, feoB, fepA, fepB, fepC, fepD, fepG, fes, fimA, fimB, fimC, fimD, fimE, fimF, fimG, fimH, fimI, fimK, fliY, FosA, fyuA, galF, glf, GlpT, gnd, gyrA, H-NS, hcp-tssD, hlyB,…
AS134171	AS134171.3	ONT	140	23S rRNA, AAC(3)-IIc, AAC(6')-Ib-cr, AcrA, AcrR, ampR, APH(3'')-Ib, APH(6)-Id, argR, BacA, BaeR, BaeS, bamB, bplB, carA, CatB3, clpV-tssH, cpsACP, CpxA, CRP, ctx-m-236, cusR, cycA, Dfr, DfrA14, DfrA16, dotU-tssL, eae, EC-98, eccA3, EF-Tu, EmrA, EmrB, EmrD, EmrR, entB, entC, entD, entF, fepC, fepD, fepG, fes, fimA, fimC, fimE, fimF, fimG, fimH, fimI, fliY, FosA, galF, glf, GlpT, gnd, H-NS, hcp-tss…
AS134172	AS134172.1	Illumina	124	AAC(3)-IV, aadA2, AcrA, AcrB, AcrD, AcrR, ANT(3'')-IIa, APH(4)-Ia, argR, ArnT, BaeR, BaeS, BasS, clpV-tssH, CmlA5, cpsACP, CpxA, CRP, cusR, cycA, dotU-tssL, EmrD, EmrR, entA, entB, entC, entE, entF, eptB, EstX-Sat1, feoB, fepA, fepB, fepC, fepD, fepG, fes, fimA, fimB, fimC, fimD, fimE, fimF, fimG, fimH, fimI, fimK, fliY, FosA, galF, GlpT, gnd, gyrA, H-NS, hcp-tssD, hlyB, icmF-tssM, impA-tssA, Iro…
AS134172	AS134172.3	ONT	134	23S rRNA, AAC(3)-IV, aadA2, AcrA, AcrB, AcrR, ampR, ANT(3'')-IIa, APH(4)-Ia, APH(6)-Id, argR, Arr-3, BacA, BaeR, BaeS, BasR, BasS, bplB, carA, CatB11, clpP, clpV-tssH, CmlA6, cpsACP, CpxA, CRP, dotU-tssL, EC-98, eccA3, EF-Tu, EmrB, EmrD, EmrR, entA, entB, entC, entD, entE, eptB, EstX-Sat1, fepB, fepC, fepD, fepG, fes, fimA, fimC, fimD, fimE, fimF, fimG, fimH, fimI, fimK, fliY, FosA, galF, gcvA, g…
AS134173	AS134173.1	Illumina	149	AAC(6')-Ib-cr, aadA2, AcrA, AcrB, AcrD, AcrR, argR, ArmA, ArnT, BaeR, BaeS, bamB, CatB3, CatI, clpV-tssH, cpsACP, CpxA, CRP, CTX-M-15, cusR, cycA, DfrA1, DfrA12, DfrA14, dotU-tssL, EmrD, EmrR, entA, entB, entC, entE, entF, eptB, feoB, fepA, fepB, fepC, fepD, fepG, fes, fimA, fimB, fimC, fimD, fimE, fimF, fimG, fimH, fimI, fimK, fliY, FosA, fyuA, galF, glf, GlpT, gnd, gyrA, H-NS, hcp-tssD, hlyB, i…
AS134173	AS134173.3	ONT	161	23S rRNA, AAC(6')-Ib-cr, AAC(6')-Ib8, aadA2, AcrA, AcrB, ampR, ANT(2'')-Ia, argR, ArnT, Arr-3, BaeR, BaeS, bamB, BasR, bplB, carA, CatB3, cpsACP, CpxA, CRP, ctx-m-236, cusR, cycA, DfrA1, DfrA12, DfrA14, dotU-tssL, eae, EC-98, eccA3, EF-Tu, EmrB, EmrD, EmrR, entA, entB, entC, entD, EreA, EstX-Sat1, fepB, fepC, fepD, fepG, fes, fimA, fimB, fimE, fimF, fimG, fimH, fimI, fimK, fliY, focC, FosA, galF,…
AS134175	AS134175.1	Illumina	139	AAC(3)-IIc, AAC(6')-Ib-cr, aadA5, AcrA, AcrB, AcrD, AcrR, APH(3'')-Ib, APH(6)-Id, argR, ArnT, BaeR, BaeS, bamB, CatB3, clpV-tssH, cpsACP, CpxA, CRP, CTX-M-15, cusR, cycA, Dfr, DfrA14, dotU-tssL, EmrD, EmrR, entA, entB, entC, entE, entF, eptB, feoB, fepA, fepB, fepC, fepD, fepG, fes, fimA, fimC, fimD, fimE, fimF, fimG, fimH, fimI, fimK, fliY, FosA, fyuA, galF, glf, GlpT, gnd, gyrA, H-NS, hcp-tssD,…
AS134175	AS134175.3	ONT	147	23S rRNA, AAC(3)-IIc, AAC(6')-Ib-cr, aadA5, AcrA, AcrR, ampR, ANT(2'')-Ia, APH(3'')-Ib, APH(6)-Id, argR, ArnT, BaeR, BaeS, BasR, bplB, carA, CatB3, clpV-tssH, cpsACP, CpxA, CTX-M-103, ctx-m-236, cusR, cycA, Dfr, DfrA14, DfrA17, dotU-tssL, eae, EC-98, EF-Tu, EmrD, EmrR, entA, entB, entC, entD, fepB, fepC, fepD, fepG, fes, fimA, fimC, fimE, fimF, fimG, fimH, fimI, fimK, fliY, FosA, galF, gcvA, glf,…
AS134176	AS134176.1	Illumina	143	AAC(3)-IV, AAC(6')-Ib10, aadA2, AcrA, AcrB, AcrD, AcrR, ANT(3'')-IIa, APH(4)-Ia, argR, ArnT, BaeR, BaeS, bamB, BasS, CatI, clpV-tssH, CmlA5, cpsACP, CpxA, CRP, cusR, cycA, DfrA12, dotU-tssL, EmrD, EmrR, entA, entB, entC, entE, entF, eptB, EstX-Sat1, feoB, fepA, fepB, fepC, fepD, fepG, fes, fimA, fimB, fimC, fimD, fimE, fimF, fimG, fimH, fimI, fimK, fliY, FosA, galF, glf, GlpT, gnd, gyrA, gyrB, H-…
AS134176	AS134176.3	ONT	169	23S rRNA, AAC(3)-IV, AAC(6')-30, AAC(6')-30 AAC(6')-Ib'fusionprotein, AAC(6')-Ib, AAC(6')-Ib8, aadA, aadA2, AcrA, ampH, ampR, ANT(2'')-Ia, APH(4)-Ia, APH(6)-Id, argR, ArnT, Arr-3, BacA, BaeR, BaeS, bamB, BasS, bplB, carA, CatB11, CatI, clpV-tssH, CmlA6, cpsACP, CpxA, CRP, DfrA12, dotU-tssL, EC-98, EF-Tu, EmrB, EmrD, EmrR, entA, entB, entC, entE, eptB, EstX-Sat1, fepB, fepC, fepD, fepG, fes, fimA,…
AS134177	AS134177.1	Illumina	147	AAC(6')-Ib-Hangzhou, AcrA, AcrB, AcrD, AcrR, ANT(3'')-IIa, argR, ArnT, BaeR, BaeS, bamB, BRP(MBL), CatB, clpV-tssH, cpsACP, CpxA, CRP, CTX-M-15, cusR, cycA, DfrA1, dotU-tssL, EmrD, EmrR, entA, entB, entC, entE, entF, eptB, feoB, fepA, fepB, fepC, fepD, fepG, fes, fimA, fimB, fimC, fimD, fimE, fimF, fimG, fimH, fimI, fimK, fliY, FosA, fyuA, galF, glf, GlpT, gnd, gyrA, H-NS, hcp-tssD, hlyB, icmF-ts…
AS134177	AS134177.3	ONT	163	23S rRNA, AAC(6')-Ib, AAC(6')-Ib-CatB8, AAC(6')-Ib10, aadA, AcrA, AcrD, ampR, ANT(2'')-Ia, argR, Arr-2, BacA, BaeR, BaeS, bamB, BRP(MBL), carA, CatB, catD, clpV-tssH, cpsACP, CpxA, CRP, ctx-m-236, cycA, DfrA1, DfrA16, dotU-tssL, eae, EC-98, EmhB, EmrD, EmrR, entA, entB, entC, entD, entE, EreA, EstX-Sat1, fepB, fepC, fepD, fepG, fes, fimA, fimB, fimC, fimD, fimE, fimF, fimG, fimH, fimI, fimK, FosA…
AS134178	AS134178.1	Illumina	122	AcrA, AcrB, AcrD, AcrR, argR, ArnT, BaeR, BaeS, bamB, clpV-tssH, cpsACP, CpxA, CRP, cusR, cycA, DfrA14, dotU-tssL, EmrD, EmrR, entA, entB, entC, entE, entF, eptB, feoB, fepA, fepB, fepC, fepD, fepG, fes, fimA, fimB, fimC, fimD, fimE, fimF, fimG, fimH, fimI, fimK, fliY, FosA, galF, glf, GlpT, gnd, H-NS, hcp-tssD, icmF-tssM, impA-tssA, IroE, KdeA, KPC-3, KPHS_23120, KpnE, KpnF, KpnG, KpnH, leuO, Lp…
AS134178	AS134178.3	ONT	138	23S rRNA, AAC(6')-Ib7, AcrA, AcrR, ampH, ampR, ANT(3'')-IIa, argR, ArnT, BacA, BaeR, BaeS, bamB, BasR, bplB, carA, catD, clpV-tssH, cpsACP, CpxA, CRP, cusR, cycA, DfrA14, dotU-tssL, EF-Tu, EmrR, entA, entB, entC, entD, entE, fepB, fepC, fepD, fepG, fes, fimA, fimB, fimC, fimD, fimE, fimF, fimG, fimH, fimK, fliY, FosA, galF, GlpT, gnd, H-NS, hcp-tssD, hifD, htpB, icmF-tssM, impA-tssA, IroE, KdeA, …
AS134180	AS134180.1	Illumina	147	AAC(3)-IIa, AAC(6')-Ib10, aadA2, AcrA, AcrB, AcrD, AcrR, ANT(3'')-IIa, APH(3'')-Ib, APH(3')-Ia, APH(6)-Id, argR, ArnT, BaeR, BaeS, bamB, BasS, CatB3, clpV-tssH, CmlA5, cpsACP, CpxA, CRP, CTX-M-15, cusR, cycA, DfrA30, dotU-tssL, EmrD, EmrR, entA, entB, entC, entE, entF, eptB, EstX-Sat1, feoB, fepA, fepB, fepC, fepD, fepG, fes, fimA, fimB, fimC, fimD, fimE, fimF, fimG, fimH, fimI, fimK, fliY, FosA,…
AS134180	AS134180.3	ONT	160	23S rRNA, AAC(3)-IIa, AAC(3)-IIc, AAC(6')-30, AAC(6')-30 AAC(6')-Ib'fusionprotein, AAC(6')-Ib-cr, AAC(6')-Ib8, aadA2, AcrR, ampR, ANT(2'')-Ia, ANT(3'')-IIa, APH(3'')-Ib, APH(3')-Ia, APH(6)-Id, argR, Arr-3, BacA, BaeR, BaeS, bamB, BasS, bplB, carA, CatB3, CmlA, CmlA6, cpsACP, CpxA, CTX-M-115, CTX-M-15, cusR, DfrA30, dotU-tssL, EC-98, EF-Tu, EmrD, EmrR, entA, entB, entC, entD, entE, eptB, EstX-Sat1…
AS134181	AS134181.1	Illumina	126	AAC(6')-Ib-cr, aadA2, AcrA, AcrB, AcrD, AcrR, argR, ArnT, BaeR, BaeS, bamB, CatB3, clpV-tssH, cpsACP, CpxA, CRP, CTX-M-15, cusR, cycA, DfrA12, dotU-tssL, EmrD, EmrR, entA, entB, entC, entD, entE, entF, eptB, feoB, fepA, fepB, fepC, fepD, fepG, fes, fimA, fimB, fimC, fimD, fimE, fimF, fimG, fimH, fimI, fimK, fliY, FosA, galF, GlpT, gnd, gyrA, H-NS, hcp-tssD, icmF-tssM, impA-tssA, IroE, KdeA, KPC-3…
AS134181	AS134181.3	ONT	133	23S rRNA, AAC(6')-Ib-cr, aadA2, AcrA, AcrB, ANT(2'')-Ia, APH(6)-Id, argR, ArnT, Arr-3, BaeR, BaeS, bamB, BasR, bplB, carA, CatB3, CatC, cpsACP, CpxA, CRP, CTX-M-15, ctx-m-236, DfrA12, dotU-tssL, EC-98, EmrB, EmrD, EmrR, entA, entB, entC, entD, entE, eptB, fepB, fepC, fepD, fimB, fimC, fimD, fimE, fimF, fimG, fimH, fimI, fliY, FosA, galF, H-NS, hcp-tssD, hlyB, impA-tssA, IroE, KdeA, KdpE, KPC-3, K…
AS134182	AS134182.1	Illumina	132	AAC(3)-IIa, AacA16, AcrA, AcrB, AcrD, AcrR, ANT(3'')-IIa, argR, ArnT, BaeR, BaeS, bamB, clpV-tssH, cpsACP, CpxA, CRP, cusR, cycA, DfrA14, dotU-tssL, EmrD, EmrR, entA, entB, entC, entE, entF, eptB, feoB, fepA, fepB, fepC, fepD, fepG, fes, fimA, fimB, fimC, fimD, fimE, fimF, fimG, fimH, fimI, fimK, fliY, FosA, fyuA, galF, glf, GlpT, gnd, gyrA, H-NS, hcp-tssD, icmF-tssM, IroE, irp1, irp2, KdeA, kfoC…
AS134182	AS134182.3	ONT	149	23S rRNA, AAC(3)-IIa, AAC(6')-Ib7, AAC(6')-Ib8, AacA16, aadA, AcrA, AcrB, AcrR, ampR, ANT(2'')-Ia, argR, ArnT, BacA, BaeR, BaeS, bamB, BasR, bplB, carA, cpsACP, CRP, cusR, DfrA14, DfrA16, dotU-tssL, eae, EC-98, EF-Tu, EmrB, EmrD, EmrR, entA, entB, entC, entD, entE, eptB, fepC, fepG, fes, fimA, fimB, fimC, fimD, fimE, fimF, fimG, fimH, fimI, fliY, fosa9, galF, glf, GlpT, gnd, H-NS, hcp-tssD, IlpA,…
AS134185	AS134185.1	Illumina	136	AAC(6')-30_AAC(6')-Ib'fusionprotein, AcrA, AcrB, AcrD, AcrR, ANT(3'')-IIa, APH(3'')-Ib, APH(6)-Id, argR, ArnT, BaeR, BaeS, bamB, BasS, clpV-tssH, cpsACP, CpxA, CRP, cusR, cycA, DfrA14, dotU-tssL, EmrD, EmrR, entA, entB, entC, entE, entF, eptB, feoB, fepA, fepB, fepC, fepD, fepG, fes, fimA, fimB, fimC, fimD, fimE, fimF, fimG, fimH, fimI, fimK, fliY, FosA, galF, glf, GlpT, gnd, gyrA, gyrB, H-NS, hc…
AS134185	AS134185.3	ONT	138	23S rRNA, AAC(6'), AAC(6')-Ib, AAC(6')-Ib3, AAC(6')-Ib8, aadA, AcrA, AcrB, ampH, ANT(2'')-Ia, APH(3'')-Ib, APH(6)-Id, argR, BaeR, BaeS, bamB, BasR, BasS, bplB, carA, cpsACP, CpxA, CRP, cusR, DfrA14, DfrA16, dotU-tssL, EC-98, eccA3, EF-Tu, EmrD, EmrR, entA, entB, entC, eptB, fepB, fepC, fepD, fepG, fimA, fimB, fimC, fimE, fimF, fimG, fimH, fliY, FosA, galF, glf, GlpT, gnd, H-NS, hcp-tssD, impA-tss…
AS134186	AS134186.1	Illumina	105	AcrA, AcrB, AcrD, AcrR, allA, allB, allC, allD, allR, allS, argR, ArnT, BaeR, BaeS, bamB, cpsACP, CpxA, CRP, cusR, cycA, EmrD, EmrR, entA, entB, entC, entE, entF, eptB, feoB, fepA, fepB, fepC, fepD, fepG, fes, fimA, fimB, fimC, fimD, fimE, fimF, fimG, fimH, fimI, fliY, FosA, galF, GlpT, gnd, H-NS, hlyB, KdeA, KPC-3, KpnE, KpnF, KpnG, KpnH, leuO, LptD, manB, manC, MarA, MdtB, MdtC, mrkA, mrkB, mrk…
AS134186	AS134186.3	ONT	119	23S rRNA, AcrA, AcrR, allA, allB, allC, allD, allS, ampR, argR, BacA, BaeR, bamB, bplB, carA, cpsACP, CpxA, CRP, cusR, cycA, EC-98, EF-Tu, EmrD, EmrR, entA, entB, entC, entD, entE, eptB, fepA, fepD, fepG, fes, fimA, fimB, fimC, fimE, fimF, fimG, fimH, fimI, fimK, FosA, GlpT, gnd, H-NS, hifD, IroE, KdpE, kpc-41, KpnE, KpnF, KpnG, leuO, LptD, LpxC, manB, manC, MdtA, MdtB, MdtH, MdtK, MgtC, mrkB, mr…
AS134187	AS134187.1	Illumina	171	AAC(3)-IIc, AAC(6')-Ib10, aadA, aadA2, AcrA, AcrB, AcrD, AcrR, APH(3'')-Ib, APH(6)-Id, argR, ArnT, BaeR, BaeS, BasS, CatB3, CatI, ClbA, ClbB, ClbC, clbD, clbE, clbF, clbG, clbH, clbI, clbJ, clbL, clbM, clbN, clbO, clbP, clbQ, clbS, clpV-tssH, cpsACP, CpxA, CRP, cusR, cycA, DfrA1, DfrA12, DfrA14, dotU-tssL, EmrD, EmrR, entA, entB, entC, entE, entF, eptB, feoB, fepA, fepB, fepC, fepD, fepG, fes, fi…
AS134187	AS134187.3	ONT	168	23S rRNA, AAC(3)-IIc, AAC(6')-Ib10, AAC(6')-Ib8, aadA, aadA2, AcrA, AcrB, ampH, ampR, ANT(2'')-Ia, APH(3'')-Ib, APH(6)-Id, argR, ArnT, Arr-2, BaeR, BaeS, bplB, carA, CatB3, CatI, ClbA, clbD, clbE, clbF, clbG, clbI, clbL, clbM, clbO, clbP, clbQ, clbS, clpV-tssH, cpsACP, CpxA, CRP, cusR, cycA, DfrA1, DfrA12, DfrA14, dotU-tssL, eae, EC-98, eccA3, EmrB, EmrD, EmrR, entA, entB, entC, entD, entE, eptB,…
AS134188	AS134188.1	Illumina	170	AAC(3)-IIc, AAC(6')-Ib-cr7, aadA2, AcrA, AcrB, AcrD, AcrR, ANT(3'')-IIa, APH(3'')-Ib, APH(6)-Id, argR, ArnT, BaeR, BaeS, BasS, CatB3, CatI, ClbA, ClbB, ClbC, clbD, clbE, clbF, clbG, clbH, clbI, clbJ, clbL, clbM, clbN, clbO, clbP, clbQ, clbS, clpV-tssH, cpsACP, CpxA, CRP, cusR, cycA, DfrA1, DfrA12, DfrA14, dotU-tssL, EmrD, EmrR, entA, entB, entC, entE, entF, eptB, feoB, fepA, fepB, fepC, fepD, fep…
AS134188	AS134188.3	ONT	174	23S rRNA, AAC(3)-IIc, AAC(6'), AAC(6')-30, AAC(6')-Ib10, AAC(6')-Ib8, aadA, aadA2, AcrA, AcrB, AcrR, ampH, ampR, ANT(2'')-Ia, APH(3'')-Ib, APH(6)-Id, argR, ArnT, Arr-3, BaeR, BaeS, BasS, bplB, carA, CatA10, CatB3, ClbA, clbD, clbE, clbF, clbI, clbL, clbM, clbO, clbP, clbQ, clbS, clpV-tssH, cpsACP, CpxA, cusR, cycA, DfrA1, DfrA12, DfrA14, dotU-tssL, eae, EC-98, eccA3, EF-Tu, EmrD, EmrR, entA, entB…
AS134189	AS134189.1	Illumina	156	aadA2, AcrA, AcrB, AcrD, AcrR, argR, ArnT, BaeR, BaeS, BasS, CatI, ClbA, ClbB, ClbC, clbD, clbE, clbF, clbG, clbH, clbI, clbJ, clbK, clbL, clbM, clbN, clbO, clbP, clbQ, clbS, clpV-tssH, cpsACP, CpxA, CRP, cusR, cycA, DfrA12, dotU-tssL, EmrD, EmrR, entA, entB, entC, entE, entF, eptB, feoB, fepA, fepB, fepC, fepD, fepG, fes, fimA, fimB, fimC, fimD, fimE, fimF, fimG, fimH, fimI, fimK, fliY, FosA, fy…
AS134189	AS134189.3	ONT	154	23S rRNA, AAC(6')-Ib7, AAC(6')-Ib8, aadA2, AcrA, AcrB, AcrR, ampR, argR, BacA, BaeR, BaeS, BasS, bplB, carA, CatI, ClbA, ClbC, clbD, clbE, clbF, clbG, clbL, clbM, clbP, clbQ, clbS, cpsACP, CpxA, cusR, DfrA12, dotU-tssL, eae, EC-98, EF-Tu, EmrD, EmrR, entA, entB, entC, entD, entE, eptB, fepB, fepC, fepD, fepG, fes, fimA, fimB, fimC, fimE, fimF, fimG, fimH, fimI, fliY, FosA, fyuA, galF, glf, GlpT, …
AS134190	AS134190.1	Illumina	149	AcrA, AcrB, AcrD, AcrR, argR, ArnT, BaeR, BaeS, bamB, ClbB, ClbC, clbD, clbE, clbF, clbG, clbH, clbI, clbJ, clbL, clbM, clbN, clbO, clbP, clbQ, clbS, clpV-tssH, cpsACP, CpxA, CRP, cusR, cycA, DfrA25, dotU-tssL, EmrD, EmrR, entA, entB, entC, entD, entE, entF, eptB, feoB, fepA, fepB, fepC, fepD, fepG, fes, fimA, fimB, fimC, fimD, fimE, fimF, fimG, fimH, fimI, fimK, fliY, FosA, fyuA, galF, glf, GlpT…
AS134190	AS134190.3	ONT	152	23S rRNA, AAC(6')-Ib8, AcrA, ampH, ampR, argR, ArnT, BacA, BaeR, BaeS, bamB, BasR, bplB, carA, clbD, clbE, clbG, clbI, clbJ, clbL, clbM, clbO, clbQ, clbS, cpsACP, CRP, cusR, cycA, Dfr, DfrA25, dotU-tssL, eae, EC-98, eccA3, EF-Tu, EmrD, EmrR, entA, entB, entC, entE, entF, eptB, fepB, fepC, fepD, fepG, fimA, fimB, fimC, fimE, fimF, fimG, fimH, fimI, fimK, fliY, fosa9, galF, gcvA, glf, GlpT, gnd, H-…
AS134191	AS134191.1	Illumina	149	AAC(6')-Ib-Suzhou, aadA2, AcrA, AcrB, AcrD, AcrR, ANT(3'')-IIa, argR, ArnT, BaeR, BaeS, bamB, BasS, ClbA, ClbB, ClbC, clbD, clbE, clbF, clbG, clbH, clbI, clbJ, clbL, clbM, clbN, clbO, clbP, clbQ, clbS, clpV-tssH, cpsACP, CpxA, CRP, cusR, cycA, dotU-tssL, EmrD, entA, entB, entC, entE, entF, eptB, EstX-Sat1, feoB, fepA, fepB, fepC, fepD, fepG, fes, fimA, fimB, fimC, fimD, fimE, fimF, fimG, fimH, fi…
AS134191	AS134191.3	ONT	159	23S rRNA, AAC(6'), AAC(6')-30, AAC(6')-30 AAC(6')-Ib'fusionprotein, AAC(6')-Ib, aadA2, AcrA, ampH, ampR, ANT(3'')-IIa, argR, ArnT, Arr-3, BaeR, BaeS, bamB, BasR, BasS, bplB, carA, CatB11, clbD, clbE, clbF, clbG, clbI, clbL, clbO, clbP, clbQ, clbS, clpV-tssH, CmlA, CmlA5, CmlA6, cpsACP, CpxA, CRP, cusR, cycA, dotU-tssL, eae, EC-98, EF-Tu, EmrD, entB, entC, entE, eptB, EstX-Sat1, fepD, fepG, fes, f…
AS134192	AS134192.1	Illumina	130	AcrA, AcrB, AcrD, AcrR, argR, ArnT, BaeR, BaeS, bamB, clpV-tssH, cpsACP, CpxA, CRP, CTX-M-15, cusR, cycA, dotU-tssL, EmrD, EmrR, entA, entB, entC, entE, entF, eptB, feoB, fepA, fepB, fepC, fepD, fepG, fes, fimA, fimB, fimC, fimD, fimE, fimF, fimG, fimH, fimI, fimK, fliY, FosA, fyuA, galF, glf, GlpT, gnd, gyrA, H-NS, hcp-tssD, hlyB, icmF-tssM, IroE, irp1, irp2, KdeA, KPC-2, KpnE, KpnF, KpnG, KpnH,…
AS134192	AS134192.3	ONT	133	23S rRNA, AcrA, AcrB, ampH, ampR, argR, ArnT, BacA, BaeR, BaeS, bamB, carA, clpV-tssH, cpsACP, CpxA, CRP, CTX-M-123, ctx-m-236, cusR, cycA, dotU-tssL, eae, EC-98, eccA3, EmrA, EmrD, EmrR, entA, entB, entC, eptB, fepA, fepB, fepG, fes, fimA, fimB, fimC, fimE, fimF, fimG, fimH, fimI, fliY, FosA, galF, gcvA, gnd, H-NS, hcp-tssD, hlyB, IroE, KdeA, KdpE, kpc-45, KpnE, KpnF, leuO, luxS, manC, MarA, Mdt…
AS134193	AS134193.1	Illumina	141	AAC(3)-IIc, AAC(6')-Ib-cr, AcrA, AcrB, AcrD, AcrR, APH(3'')-Ib, APH(6)-Id, argR, ArnT, BaeR, BaeS, bamB, CatB3, clpV-tssH, cpsACP, CpxA, CRP, CTX-M-15, cusR, cycA, DfrA14, dotU-tssL, EmrD, EmrR, entA, entB, entC, entE, entF, eptB, feoB, fepA, fepB, fepC, fepD, fepG, fes, fimA, fimB, fimC, fimD, fimE, fimF, fimG, fimH, fimI, fimK, fliY, FosA, fyuA, galF, glf, GlpT, gnd, gyrA, H-NS, hcp-tssD, hlyB,…
AS134193	AS134193.3	ONT	141	23S rRNA, AAC(3)-IIc, AAC(6')-Ib-cr, AcrA, AcrB, AcrR, ampH, ampR, ANT(2'')-Ia, APH(3'')-Ib, APH(6)-Id, argR, ArnT, BacA, BaeR, BaeS, bamB, carA, CatB3, cpsACP, CRP, ctx-m-236, CTX-M-66, cycA, DfrA14, DfrA16, eae, EC-98, eccA1, EF-Tu, eltB, EmrD, EmrR, entA, entB, entC, entD, entE, fepC, fepD, fimA, fimB, fimC, fimE, fimF, fimG, fimH, fimI, fliY, FosA, galF, gcvA, GlpT, gnd, gyrA, H-NS, hcp-tssD,…
AS134194	AS134194.1	Illumina	130	AcrA, AcrB, AcrD, AcrR, argR, ArnT, BaeR, BaeS, bamB, clpV-tssH, cpsACP, CpxA, CRP, CTX-M-15, cusR, cycA, dotU-tssL, EmrD, EmrR, entA, entB, entC, entE, entF, eptB, feoB, fepA, fepB, fepC, fepD, fepG, fes, fimA, fimB, fimC, fimD, fimE, fimF, fimG, fimH, fimI, fimK, fliY, FosA, fyuA, galF, glf, GlpT, gnd, gyrA, H-NS, hcp-tssD, hlyB, icmF-tssM, IroE, irp1, irp2, KdeA, KPC-2, KpnE, KpnF, KpnG, KpnH,…
AS134194	AS134194.3	ONT	134	23S rRNA, AcrA, AcrB, ampH, ampR, argR, BacA, BaeR, BaeS, bamB, carA, cpsACP, CpxA, CRP, CTX-M-142, ctx-m-236, CTX-M-66, cusR, cycA, dotU-tssL, eae, EC-98, EF-Tu, EmrA, EmrD, EmrR, entB, entC, entD, entE, feoB, fepB, fepC, fepD, fepG, fes, fimA, fimB, fimC, fimD, fimE, fimF, fimG, fimH, fimI, fimK, fliY, FosA, fyuA, galF, glf, gnd, gyrA, H-NS, hcp-tssD, IroE, KdeA, KPC-2, kpc-71, KpnE, KpnF, leuO…
AS134195	AS134195.1	Illumina	125	AAC(6')-Ib10, AcrA, AcrB, AcrD, AcrR, ANT(3'')-IIa, argR, ArnT, BaeR, bamB, BasS, clpV-tssH, CpxA, CRP, cusR, cycA, DfrA14, dotU-tssL, EmrD, EmrR, entA, entB, entC, entE, entF, eptB, feoB, fepA, fepB, fepC, fepD, fepG, fes, fimA, fimB, fimC, fimD, fimE, fimF, fimG, fimH, fimI, fimK, fliY, FosA, fyuA, galF, GlpT, gnd, gyrA, H-NS, hcp-tssD, icmF-tssM, impA-tssA, IroE, irp1, irp2, KdeA, KPC-3, KPHS_…
AS134195	AS134195.3	ONT	136	23S rRNA, AAC(6')-30 AAC(6')-Ib'fusionprotein, AAC(6')-Ib10, aadA, AcrA, AcrB, ampR, ANT(2'')-Ia, argR, BacA, BaeR, BaeS, bamB, BasR, BasS, CRP, cusR, cycA, DfrA7, dotU-tssL, eae, EC-98, EmrA, EmrD, EmrR, entA, entB, entC, entD, entE, eptB, fepB, fepC, fepD, fepG, fes, fimA, fimB, fimC, fimD, fimE, fimF, fimG, fimH, fimI, fimK, fliY, FosA, GlpT, gnd, gtrB, H-NS, hcp-tssD, IlpA, impA-tssA, IroE, K…
AS134196	AS134196.1	Illumina	143	AAC(3)-IV, AAC(6')-Ib10, aadA2, AcrA, AcrB, AcrD, AcrR, ANT(3'')-IIa, APH(3')-Ia, APH(4)-Ia, argR, ArnT, BaeR, BaeS, bamB, BasS, CatI, clpV-tssH, CmlA5, cpsACP, CpxA, CRP, cusR, cycA, DfrA12, dotU-tssL, EmrD, EmrR, entA, entB, entC, entE, entF, eptB, EstX-Sat1, feoB, fepA, fepB, fepC, fepD, fepG, fes, fimA, fimB, fimC, fimD, fimE, fimF, fimG, fimH, fimI, fimK, fliY, FosA, galF, glf, GlpT, gnd, gy…
AS134196	AS134196.3	ONT	161	23S rRNA, AAC(3)-IV, AAC(6')-30, AAC(6')-30 AAC(6')-Ib'fusionprotein, AAC(6')-Ib, AAC(6')-Ib10, AAC(6')-Ib8, aadA, aadA2, AcrA, AcrF, AcrR, ampR, ANT(2'')-Ia, APH(3')-Ia, APH(4)-Ia, APH(6)-Id, argR, Arr-2, BacA, BaeR, BaeS, bamB, BasR, BasS, bplB, carA, CatI, clpV-tssH, CmlA1, cpsACP, CpxA, CRP, cusR, cycA, DfrA12, dotU-tssL, EC-98, EF-Tu, EmrD, EmrR, entA, entB, entC, entD, entE, EstX-Sat1, fepB…
AS134197	AS134197.1	Illumina	131	AAC(6')-Ib10, aadA2, AcrA, AcrB, AcrD, AcrR, argR, ArnT, BaeR, BaeS, BasS, clpV-tssH, cpsACP, CpxA, CRP, cusR, cycA, DfrA12, dotU-tssL, EmrD, EmrR, entA, entB, entC, entE, entF, eptB, feoB, fepA, fepB, fepC, fepD, fepG, fes, fimA, fimB, fimC, fimD, fimE, fimF, fimG, fimH, fimI, fimK, fliY, FosA, galF, glf, GlpT, gnd, gyrA, gyrB, H-NS, hcp-tssD, hlyB, icmF-tssM, impA-tssA, IroE, KdeA, kfoC, KPC-3,…
AS134197	AS134197.3	ONT	143	23S rRNA, AAC(6')-30 AAC(6')-Ib'fusionprotein, AAC(6')-Ib, AAC(6')-Ib8, aadA2, AcrA, AcrE, AcrR, ampH, ampR, ANT(2'')-Ia, APH(6)-Id, argR, BacA, BaeR, BaeS, BasR, BasS, bplB, carA, chuS, copB, cpsACP, CpxA, cusF, cycA, DfrA12, dotU-tssL, EC-98, EF-Tu, EmrD, EmrR, entA, entB, entC, entD, entE, entF, eptB, fepB, fepC, fepD, fepG, fes, fimA, fimB, fimC, fimE, fimF, fimG, fimH, fimI, fimK, fliY, FosA…
AS134198	AS134198.1	Illumina	107	AcrA, AcrB, AcrD, AcrR, argR, ArnT, BaeR, BaeS, bamB, clpV-tssH, cpsACP, CpxA, CrcB, CRP, cusR, cycA, dotU-tssL, EmrD, EmrR, entA, entB, entC, entD, entE, entF, eptB, feoB, fepA, fepB, fepC, fepD, fepG, fes, fimA, fimB, fimC, fimD, fimE, fimF, fimG, fimH, fimI, fimK, fliY, FosA, galF, GlpT, gnd, H-NS, hcp-tssD, hlyB, icmF-tssM, impA-tssA, IroE, KdeA, KpnE, KpnF, KpnG, KpnH, leuO, LptD, MarA, MdtB…
AS134198	AS134198.3	ONT	116	23S rRNA, ampR, argR, BacA, BaeR, BaeS, bamB, BasR, bplB, carA, CatC, clpV-tssH, cpsACP, CpxA, CrcB, CRP, cusF, cusR, cycA, dotU-tssL, EC-98, eccA3, EmrB, EmrD, EmrR, entA, entB, entC, entE, entF, eptB, fepB, fepC, fepD, fepG, fimA, fimB, fimC, fimE, fimF, fimG, fimH, fimK, fliY, FosA, galF, gnd, H-NS, hcp-tssD, hlyB, htpB, impA-tssA, IroE, KdeA, KdpE, KpnE, KpnF, KpnG, LpxC, luxS, MarA, mdlB, Md…
AS134199	AS134199.1	Illumina	116	AcrA, AcrB, AcrD, AcrR, argR, ArnT, BaeR, BaeS, bamB, cpsACP, CpxA, CRP, cusR, cycA, EmrD, EmrR, entA, entB, entC, entD, entE, entF, eptB, feoB, fepA, fepB, fepC, fepD, fepG, fes, fimA, fimB, fimC, fimD, fimE, fimF, fimG, fimH, fimI, fimK, fliY, FosA, fyuA, galF, glf, GlpT, gnd, H-NS, IroE, irp1, irp2, KdeA, kfoC, KpnE, KpnF, KpnG, KpnH, leuO, LptD, manB, manC, MarA, MdtB, MdtC, mrkA, mrkB, mrkC,…
AS134199	AS134199.3	ONT	119	23S rRNA, AcrA, AcrB, ampH, ampR, argR, ArnT, BacA, BaeR, BaeS, bamB, BasR, bplB, carA, clpP, cpsACP, CpxA, CRP, cycA, eae, EC-98, EF-Tu, EmrD, EmrR, entA, entB, entC, entD, eptB, fepC, fepD, fepG, fes, fimA, fimB, fimC, fimE, fimF, fimG, fimH, fimI, fliY, FosA, FosA6, fyuA, galF, GlpT, gnd, gyrA, H-NS, IroE, KdpE, KpnE, KpnF, KpnG, LpxC, lspE, luxS, manC, MarA, mdlB, MdtA, MdtB, MdtH, MdtM, mrkA…
AS134200	AS134200.1	Illumina	138	AAC(6')-Ib-cr, aadA2, AcrA, AcrB, AcrD, AcrR, argR, ArmA, ArnT, BaeR, BaeS, bamB, CatB3, clpV-tssH, cpsACP, CpxA, CRP, CTX-M-15, cusR, cycA, DfrA1, DfrA12, DfrA14, dotU-tssL, EmrD, EmrR, entA, entB, entC, entE, entF, eptB, feoB, fepA, fepB, fepC, fepD, fepG, fes, fimA, fimB, fimC, fimD, fimE, fimF, fimG, fimH, fimI, fimK, fliY, FosA, fyuA, galF, glf, GlpT, gnd, gyrA, H-NS, hcp-tssD, hlyB, icmF-ts…
AS134200	AS134200.3	ONT	132	23S rRNA, AAC(6')-Ib-cr, aadA2, AcrR, ampR, ANT(2'')-Ia, argR, ArmA, BacA, BaeR, BaeS, bamB, bplB, carA, CatB3, cpsACP, CRP, CTX-M-15, CTX-M-66, cusR, cycA, DfrA1, DfrA12, DfrA14, dotU-tssL, eae, EC-98, EF-Tu, EmrD, EmrR, entB, entC, entE, eptB, EreA, EstX-Sat1, fepB, fepC, fepD, fepG, fes, fimA, fimB, fimC, fimE, fimF, fimG, fimI, fimK, fliY, FosA, galF, glf, GlpT, gnd, H-NS, hcp-tssD, impA-tssA…
AS134201	AS134201.1	Illumina	138	AAC(6')-Ib-cr, aadA2, AcrA, AcrB, AcrD, AcrR, argR, ArmA, ArnT, BaeR, BaeS, bamB, CatB3, clpV-tssH, cpsACP, CpxA, CRP, CTX-M-15, cusR, cycA, DfrA1, DfrA12, DfrA14, dotU-tssL, EmrD, EmrR, entA, entB, entC, entE, entF, eptB, feoB, fepA, fepB, fepC, fepD, fepG, fes, fimA, fimB, fimC, fimD, fimE, fimF, fimG, fimH, fimI, fimK, fliY, FosA, fyuA, galF, glf, GlpT, gnd, gyrA, H-NS, hcp-tssD, hlyB, icmF-ts…
AS134201	AS134201.3	ONT	139	23S rRNA, AAC(6')-Ib-cr, AAC(6')-ib-cr8, aadA2, AcrD, ampR, ANT(2'')-Ia, argR, ArnT, Arr-2, Arr-3, BacA, BaeR, BaeS, bamB, carA, CatB3, cpsACP, CpxA, CRP, CTX-M-15, cusF, cusR, cycA, DfrA1, DfrA12, DfrA14, dotU-tssL, eae, EC-98, EmrA, EmrB, EmrD, EmrR, entB, entC, entD, entE, eptB, EreA, EreA2, EstX-Sat1, fepB, fepD, fepG, fimA, fimB, fimC, fimD, fimE, fimF, fimH, fimI, fimK, fliY, FosA5, galF, G…
AS134203	AS134203.1	Illumina	138	AAC(6')-Ib-cr, aadA2, AcrA, AcrB, AcrD, AcrR, argR, ArmA, ArnT, BaeR, BaeS, bamB, CatB3, clpV-tssH, cpsACP, CpxA, CRP, CTX-M-15, cusR, cycA, DfrA1, DfrA12, DfrA14, dotU-tssL, EmrD, EmrR, entA, entB, entC, entE, entF, eptB, feoB, fepA, fepB, fepC, fepD, fepG, fes, fimA, fimB, fimC, fimD, fimE, fimF, fimG, fimH, fimI, fimK, fliY, FosA, fyuA, galF, glf, GlpT, gnd, gyrA, H-NS, hcp-tssD, hlyB, icmF-ts…
AS134203	AS134203.3	ONT	156	23S rRNA, AAC(6')-Ib-cr, aadA2, AcrR, ampH, ampR, ANT(2'')-Ia, argR, ArmA, ArnT, Arr-2, BacA, BaeR, BaeS, bamB, bplB, carA, CatB3, cps4E, cpsACP, CRP, ctx-m-236, cusF, cusR, cycA, DfrA1, DfrA12, DfrA14, dotU-tssL, eae, EC-98, eccA3, EmrA, EmrD, EmrR, entA, entB, entC, entE, eptB, EreA, fepB, fepD, fepG, fes, fimA, fimB, fimC, fimD, fimE, fimF, fimG, fimH, fimI, fimK, fliY, FosA, glf, GlpT, gnd, H…
AS134204	AS134204.1	Illumina	138	AAC(6')-Ib-cr, aadA2, AcrA, AcrB, AcrD, AcrR, argR, ArmA, ArnT, BaeR, BaeS, bamB, CatB3, clpV-tssH, cpsACP, CpxA, CRP, CTX-M-15, cusR, cycA, DfrA1, DfrA12, DfrA14, dotU-tssL, EmrD, EmrR, entA, entB, entC, entE, entF, eptB, feoB, fepA, fepB, fepC, fepD, fepG, fes, fimA, fimB, fimC, fimD, fimE, fimF, fimG, fimH, fimI, fimK, fliY, FosA, fyuA, galF, glf, GlpT, gnd, gyrA, H-NS, hcp-tssD, hlyB, icmF-ts…
AS134204	AS134204.3	ONT	152	23S rRNA, AAC(6')-Ib-cr, aadA2, AcrA, ampH, ampR, ANT(2'')-Ia, argR, BacA, BaeR, bamB, BasR, carA, CatB3, CatB7, clpV-tssH, cpsACP, CpxA, ctx-m-236, cusR, cycA, DfrA1, DfrA12, DfrA14, dotU-tssL, eae, EC-98, eccA3, EmrB, EmrD, EmrR, entA, entB, entC, entE, eptB, EreA, EstX-Sat1, fepB, fepC, fepD, fepG, fes, fimA, fimB, fimE, fimF, fimG, fimH, fimI, fimK, fliY, FosA, galF, glf, gnd, H-NS, hcp-tssD,…
AS134206	AS134206.1	Illumina	138	AAC(6')-Ib-cr, aadA2, AcrA, AcrB, AcrD, AcrR, argR, ArmA, ArnT, BaeR, BaeS, bamB, CatB3, clpV-tssH, cpsACP, CpxA, CRP, CTX-M-15, cusR, cycA, DfrA1, DfrA12, DfrA14, dotU-tssL, EmrD, EmrR, entA, entB, entC, entE, entF, eptB, feoB, fepA, fepB, fepC, fepD, fepG, fes, fimA, fimB, fimC, fimD, fimE, fimF, fimG, fimH, fimI, fimK, fliY, FosA, fyuA, galF, glf, GlpT, gnd, gyrA, H-NS, hcp-tssD, hlyB, icmF-ts…
AS134206	AS134206.3	ONT	166	23S rRNA, AAC(6')-Ib-cr, aadA2, AcrA, AcrB, AcrD, AcrR, ampH, ampR, ANT(2'')-Ia, argR, ArmA, ArnT, Arr-2, BacA, BaeR, BaeS, bamB, BasR, bplB, carA, CatB3, clpV-tssH, cpsACP, CpxA, CRP, CTX-M-142, CTX-M-66, CTX-M-82, cusR, DfrA1, DfrA12, DfrA14, dotU-tssL, eae, EC-98, EF-Tu, EmrD, EmrR, entA, entB, entC, entE, eptB, EreA, EstX-Sat1, fepB, fepC, fepD, fepG, fes, fimB, fimC, fimD, fimE, fimF, fimG, …
AS134207	AS134207.1	Illumina	138	AAC(6')-Ib-cr, aadA2, AcrA, AcrB, AcrD, AcrR, argR, ArmA, ArnT, BaeR, BaeS, bamB, CatB3, clpV-tssH, cpsACP, CpxA, CRP, CTX-M-15, cusR, cycA, DfrA1, DfrA12, DfrA14, dotU-tssL, EmrD, EmrR, entA, entB, entC, entE, entF, eptB, feoB, fepA, fepB, fepC, fepD, fepG, fes, fimA, fimB, fimC, fimD, fimE, fimF, fimG, fimH, fimI, fimK, fliY, FosA, fyuA, galF, glf, GlpT, gnd, gyrA, H-NS, hcp-tssD, hlyB, icmF-ts…
AS134207	AS134207.3	ONT	149	23S rRNA, AAC(6')-30, AAC(6')-Ib-cr, aadA2, AcrA, ampR, ANT(2'')-Ia, argR, ArmA, ArnT, Arr-3, BacA, BaeR, bamB, bplB, carA, CatB3, cps4E, cpsACP, CpxA, CRP, ctx-m-236, cusF, cusR, cycA, DfrA1, DfrA12, DfrA14, eae, EC-98, EF-Tu, EmrD, EmrR, entB, entC, entE, eptB, EreA, EstX-Sat1, fepB, fepC, fepD, fepG, fes, fimA, fimB, fimC, fimD, fimE, fimF, fimG, fimH, fimI, fimK, fliY, FosA6, galF, gnd, H-NS,…
AS134208	AS134208.1	Illumina	127	AAC(6')-Ib-cr, AcrA, AcrB, AcrD, AcrR, APH(3'')-Ib, APH(6)-Id, argR, ArnT, BaeR, BaeS, bamB, CatB3, clpV-tssH, cpsACP, CpxA, CRP, CTX-M-15, cusR, cycA, DfrA14, dotU-tssL, EmrD, EmrR, entA, entB, entC, entE, entF, eptB, feoB, fepA, fepB, fepC, fepD, fepG, fes, fimA, fimB, fimC, fimD, fimE, fimF, fimG, fimH, fimI, fimK, fliY, FosA, Fosa7.3, galF, glf, GlpT, gnd, H-NS, hcp-tssD, icmF-tssM, IroE, Kde…
AS134208	AS134208.3	ONT	127	23S rRNA, AAC(6')-Ib-cr, AcrA, AcrR, ampH, ampR, ANT(3'')-IIa, APH(3'')-Ib, APH(6)-Id, argR, BacA, BaeR, bamB, BasR, bplB, carA, CatB3, clpC, clpP, cpsACP, CpxA, CRP, CTX-M-33, cusR, cycA, DfrA14, dotU-tssL, EC-98, eccA3, EmrB, EmrD, EmrR, entA, entB, entC, fepB, fepC, fepD, fes, fimA, fimB, fimC, fimE, fimF, fimG, fimI, fliY, FosA, glf, gnd, H-NS, hcp-tssD, hlyB, htpB, impA-tssA, IroE, KdeA, Kdp…
AS134209	AS134209.1	Illumina	121	AcrA, AcrB, AcrD, AcrR, argR, ArnT, BaeR, BaeS, bamB, BasS, clpV-tssH, cpsACP, CpxA, CRP, cusR, cycA, DfrA14, dotU-tssL, EmrD, EmrR, entA, entB, entC, entD, entE, entF, eptB, feoB, fepA, fepB, fepC, fepD, fepG, fes, fimA, fimB, fimC, fimD, fimE, fimF, fimG, fimH, fimI, fimK, fliY, FosA, galF, glf, GlpT, gnd, H-NS, hcp-tssD, icmF-tssM, IroE, KdeA, KpnE, KpnF, KpnG, KpnH, leuO, LptD, manB, manC, Ma…
AS134209	AS134209.3	ONT	128	23S rRNA, AAC(6')-Ib7, AAC(6')-Ib8, AcrB, AcrR, ampR, ANT(2'')-Ia, ANT(3'')-IIa, argR, BacA, BaeR, bamB, BasS, bplB, cap8M, carA, clpP, clpV-tssH, cpsACP, CpxA, cusR, cycA, DfrA14, dotU-tssL, EC-98, EmrD, EmrR, entA, entB, entC, entD, entE, eptB, fepC, fepD, fepG, fes, fimA, fimB, fimC, fimD, fimE, fimF, fimG, fimH, fimI, fimK, FosA, galF, glf, glmU, gnd, gyrA, H-NS, hcp-tssD, hlyB, impA-tssA, Ir…
AS134210	AS134210.1	Illumina	127	AcrA, AcrB, AcrD, AcrR, APH(3'')-Ib, APH(6)-Id, argR, ArnT, BaeR, BaeS, bamB, clpV-tssH, cpsACP, CpxA, CRP, CTX-M-15, cusR, cycA, DfrA14, dotU-tssL, EmrD, EmrR, entA, entB, entC, entD, entE, entF, eptB, feoB, fepA, fepB, fepC, fepD, fepG, fes, fimA, fimB, fimC, fimD, fimE, fimF, fimG, fimH, fimI, fimK, fliY, FosA, galF, glf, GlpT, gnd, H-NS, hcp-tssD, icmF-tssM, impA-tssA, IroE, KdeA, kfoC, KpnE,…
AS134210	AS134210.3	ONT	132	23S rRNA, AAC(6'), AcrB, ampR, ANT(2'')-Ia, APH(3'')-Ib, APH(6)-Id, argR, BacA, BaeR, bamB, BasR, bplB, carA, CRP, CTX-M-103, cusR, DfrA14, dotU-tssL, EC-98, eccA3, EF-Tu, EmrA, EmrD, EmrR, entA, entB, entC, entD, entE, entF, eptB, fepD, fepG, fes, fimA, fimC, fimE, fimF, fimG, fimH, fimI, fimK, fliY, FosA, galF, glf, GlpT, gnd, gyrA, H-NS, hcp-tssD, htpB, impA-tssA, IroE, KdpE, kfoC, KPHS 23120,…
AS134211	AS134211.1	Illumina	124	AcrA, AcrB, AcrD, AcrR, allA, allB, allC, allD, allR, allS, argR, ArnT, BaeR, BaeS, bamB, BasS, clpV-tssH, cpsACP, CpxA, CRP, cusR, cycA, dotU-tssL, EmrD, EmrR, entA, entB, entC, entD, entE, entF, eptB, feoB, fepA, fepB, fepC, fepD, fepG, fes, fimA, fimB, fimC, fimD, fimE, fimF, fimG, fimH, fimI, fimK, fliY, FosA, fyuA, galF, GlpT, gnd, H-NS, hcp-tssD, icmF-tssM, IroE, irp1, irp2, KdeA, KpnE, Kpn…
AS134211	AS134211.3	ONT	128	23S rRNA, AAC(6')-Ib8, AcrA, AcrR, allA, allB, allC, allD, ampR, argR, BacA, BaeR, BaeS, bamB, BasR, BasS, carA, clpV-tssH, cpsACP, CRP, cusR, dotU-tssL, eae, EC-98, eccA3, EF-Tu, EmrB, EmrD, EmrR, entA, entB, entC, entD, entE, eptB, fepA, fepC, fepD, fepG, fimA, fimB, fimC, fimE, fimF, fimG, fimH, fimI, fimK, fliY, FosA, fyuA, galF, gnd, H-NS, hcp-tssD, impA-tssA, IroE, KdeA, KpnE, KpnF, KpnG, L…
AS134212	AS134212.1	Illumina	139	AAC(6')-Ib8, AcrA, AcrB, AcrD, AcrR, argR, ArnT, BaeR, BaeS, bamB, ClbA, ClbB, ClbC, clbD, clbE, clbF, clbG, clbH, clbI, clbJ, clbL, clbM, clbN, clbO, clbP, clbQ, clbS, clpV-tssH, cpsACP, CpxA, CrcB, CRP, cusR, cycA, dotU-tssL, EmrD, EmrR, entA, entB, entC, entE, entF, eptB, feoB, fepA, fepB, fepC, fepD, fepG, fes, fimA, fimB, fimC, fimD, fimE, fimF, fimG, fimH, fimI, fimK, fliY, FosA, fyuA, galF…
AS134212	AS134212.3	ONT	139	23S rRNA, AAC(6')-Ib8, AcrA, ampH, ampR, argR, ArnT, BacA, BaeR, BaeS, bamB, carA, ClbA, clbD, clbE, clbF, clbG, clbQ, clbS, cpsACP, CrcB, CRP, cusF, cusR, cycA, dotU-tssL, eae, EC-98, EF-Tu, EmrD, EmrR, entA, entB, entC, entD, entE, eptB, fepD, fes, fimA, fimB, fimC, fimE, fimF, fimG, fimH, fimI, fimK, fliY, FosA6, fyuA, galF, glf, GlpT, gnd, H-NS, hcp-tssD, hlyB, htpB, impA-tssA, IroE, KdeA, Kd…
AS134213	AS134213.1	Illumina	173	AcrA, AcrB, AcrD, AcrR, allA, allB, allC, allD, allR, allS, argR, ArnT, BaeR, BaeS, bamB, ClbA, ClbB, ClbC, clbD, clbE, clbF, clbG, clbH, clbI, clbJ, clbL, clbM, clbN, clbO, clbP, clbQ, clbS, clpV-tssH, cpsACP, CpxA, CRP, cusR, cycA, dotU-tssL, EmrD, EmrR, entA, entB, entC, entD, entE, entF, eptB, feoB, fepA, fepB, fepC, fepD, fepG, fes, fimA, fimB, fimC, fimD, fimE, fimF, fimG, fimH, fimI, fimK,…
AS134213	AS134213.3	ONT	148	23S rRNA, AcrA, allA, allB, allC, allR, ampR, argR, BacA, BaeR, BaeS, bplB, ClbA, clbD, clbE, clbF, clbG, clbH, clbI, clbL, clbM, clbO, clbQ, clbS, CpxA, cusR, cycA, dotU-tssL, eae, EC-98, eccA3, EF-Tu, EmrD, EmrR, entA, entB, entC, entD, entE, eptB, fepB, fepC, fepD, fepG, fimA, fimC, fimD, fimE, fimF, fimG, fimH, FosA, galF, gcvA, gmd, gnd, H-NS, impA-tssA, iroD, IroE, IucA, iucB, iucC, iucD, i…
AS134214	AS134214.1	Illumina	117	AcrA, AcrB, AcrD, AcrR, ANT(2'')-Ia, argR, ArnT, BaeR, BaeS, bamB, clpV-tssH, cpsACP, CpxA, CRP, cusR, cycA, dotU-tssL, EmrD, EmrR, entA, entB, entC, entE, entF, eptB, FabI, feoB, fepA, fepB, fepC, fepD, fepG, fes, fimA, fimB, fimC, fimD, fimE, fimF, fimG, fimH, fimI, fimK, fliY, FosA5, galF, glf, GlpT, gnd, H-NS, hcp-tssD, icmF-tssM, impA-tssA, IroE, KdeA, kfoC, KPC-3, KPHS_23120, KpnE, KpnF, Kp…
AS134214	AS134214.3	ONT	125	23S rRNA, AAC(6')-Ib8, AcrB, algU, ampR, ANT(2'')-Ia, APH(6)-Id, Apha16, argR, BacA, BaeR, BaeS, bamB, BasR, bplB, carA, CpxA, cusF, cycA, dotU-tssL, EC-98, EmrD, EmrR, entA, entB, entC, entE, entF, eptB, fepD, fimA, fimB, fimC, fimF, fimG, fimH, fimK, fliY, FosA5, galF, gnd, H-NS, hcp-tssD, htpB, impA-tssA, IroE, KdeA, KdpE, kfoC, KPC-13, KPC-19, KPHS 23120, KpnE, KpnF, KpnG, KpnH, leuO, lspE, M…
AS134215	AS134215.1	Illumina	100	AcrA, AcrB, AcrD, AcrR, argR, ArnT, BaeR, BaeS, bamB, cpsACP, CpxA, CRP, cusR, cycA, DfrA26, EmrD, EmrR, entA, entB, entC, entE, entF, eptB, feoB, fepA, fepB, fepC, fepD, fepG, fes, fimA, fimB, fimC, fimD, fimE, fimF, fimG, fimH, fimI, fliY, FosA, galF, GlpT, gnd, H-NS, KdeA, KpnE, KpnF, KpnG, KpnH, leuO, LptD, MarA, MdtB, MdtC, mrkA, mrkB, mrkC, mrkD, mrkF, mrkH, mrkJ, mtfA, OKP-B-6, OmpA, OmpK3…
AS134215	AS134215.3	ONT	107	23S rRNA, AAC(6')-Ib8, AcrA, AcrR, ampR, argR, ArnT, BacA, BaeR, clpP, cpsACP, CRP, cusR, cycA, DfrA26, EC-98, EmrB, EmrR, entA, entB, entC, entD, entE, eptB, fepD, fepG, fes, fimA, fimB, fimC, fimF, fimG, fimH, fimK, fliY, fosa9, galF, GlpT, gnd, iutA, KdeA, KdpE, KpnE, KpnF, LEN-14, LptD, LpxC, luxS, MacA, MarA, mdlB, MdtA, MdtB, MdtK, mrkA, mrkB, mrkC, mrkD, mrkF, mrkH, mrkI, MsbA, mshA, MsrB,…
AS134296	AS134296.1	Illumina	159	AAC(3)-IIa, AAC(6')-Ib-cr, aadA5, AcrA, AcrB, AcrD, AcrE, AcrF, AcrS, allB, ampC1, ampH, APH(3'')-Ib, APH(6)-Id, argR, BacA, BaeR, BaeS, BRP(MBL), cheY, clpV-tssH, CMY-59, CpxA, CRP, csgE, csgG, cusF, cusR, cycA, Dfr, EC-148, EmrA, EmrB, EmrD, EmrK, EmrR, EmrY, entB, entC, entD, entE, entF, espL1, espR1, EspX1, espX5, EvgA, EvgS, fdeC, fepA, fepB, fepC, fepD, fepG, fes, fha, fimA, fimB, fimC, fim…
AS134296	AS134296.3	ONT	195	23S rRNA, AAC(3)-IIa, AAC(6')-Ib-cr, aadA5, AcrA, AcrE, AcrF, AcrR, AcrS, AFM-1, allA, allB, allC, allD, allR, ampC1, ampH, APH(3'')-Ib, APH(6)-Id, argR, aslA, BacA, BaeR, BaeS, BRP(MBL), carA, cheB, cheD, cheR, cheW, cheY, cheZ, clpV-tssH, CpxA, CRP, csgB, csgC, csgE, csgF, csgG, cusF, cusR, cycA, Dfr, DfrA17, eae, EC-324, EF-Tu, EmrA, EmrB, EmrD, EmrK, EmrR, EmrY, entA, entB, entD, entE, espL1,…
AS134298	AS134298.1	Illumina	178	AcrA, AcrB, AcrD, AcrE, AcrF, AcrS, allB, ampC1, ampH, APH(3'')-Ib, APH(6)-Id, argR, aslA, BacA, BaeR, BaeS, cheY, chuS, chuU, chuW, chuX, chuY, clpV-tssH, CpxA, CRP, csgE, csgG, CTX-M-15, cusF, cusR, CyaA, cycA, draA, draD, draE2, draP, eae, EC-145, EmrA, EmrB, EmrD, EmrK, EmrR, EmrY, entB, entC, entD, entE, entF, espL1, espL4, espR1, EspX1, espX4, espX5, espY4, EvgA, EvgS, fdeC, fepA, fepB, fep…
AS134298	AS134298.3	ONT	209	23S rRNA, AAC(6')-Ib8, AcrA, AcrB, AcrE, AcrR, AcrS, allA, allR, allS, ampC1, ampH, APH(3'')-Ib, APH(6)-Id, argR, BacA, BaeR, BaeS, BasS, carA, cheA, cheB, cheW, cheY, cheZ, chuS, chuV, chuW, chuX, chuY, clbP, CRP, csgB, csgC, csgE, csgF, csgG, CTX-M-15, CTX-M-66, cusF, cusR, CyaA, cycA, DNA topoisomerase subunit, draA, draD, draE2, draP, eae, EC-49, EmrA, EmrB, EmrK, EmrR, EmrY, entA, entD, entE…
AS134299	AS134299.1	Illumina	151	AAC(3)-IIa, aadA5, AcrA, AcrB, AcrD, AcrE, AcrF, AcrS, allB, ampH, ampR, APH(3'')-Ib, APH(6)-Id, argR, aslA, BacA, BaeR, BaeS, BasS, cheY, chuS, chuT, chuU, chuV, chuW, chuX, chuY, CpxA, CRP, csgE, csgG, cusF, cusR, Dfr, eae, EC-145, EmrA, EmrB, EmrD, EmrE, EmrK, EmrR, EmrY, entB, entC, entE, entF, EvgA, EvgS, fdeC, fepA, fepB, fepC, fepD, fepG, fes, fimA, fimB, fimC, fimD, fimE, fimF, fimG, fimH…
AS134299	AS134299.3	ONT	193	23S rRNA, AAC(3)-IIa, aadA5, AcrA, AcrD, AcrE, AcrR, AcrS, allA, allB, allC, allR, ampC1, ampH, ampR, APH(3'')-Ib, APH(6)-Id, argR, Arr-3, aslA, BacA, BaeR, BaeS, BasS, carA, cheA, cheB, cheD, cheR, cheW, cheY, chuS, chuU, chuV, chuX, chuY, CRP, csgB, csgC, csgE, csgF, csgG, cusF, cusR, DfrA7, eae, EC-466, EC-P17, EmrA, EmrB, EmrD, EmrE, EmrK, EmrR, EmrY, entA, entB, entC, entD, entE, eptB, EvgA,…
AS134302	AS134302.1	Illumina	195	AcrA, AcrB, AcrD, AcrE, AcrF, AcrS, allB, ampH, ampR, argR, aslA, astA, BacA, BaeR, BaeS, cheY, chuS, chuT, chuU, chuV, chuW, chuX, chuY, ClbA, ClbB, ClbC, clbD, clbE, clbF, clbG, clbH, clbI, clbJ, clbK, clbL, clbM, clbN, clbO, clbP, clbQ, clbS, CNF1, CpxA, CRP, csgE, csgG, cusF, cusR, eae, EC-145, EmrA, EmrB, EmrD, EmrE, EmrK, EmrR, EmrY, entB, entC, entE, entF, EvgA, EvgS, fdeC, fepA, fepB, fep…
AS134302	AS134302.3	ONT	220	23S rRNA, AcrA, AcrE, AcrF, AcrR, AcrS, allA, allC, allD, allR, allS, ampH, ampR, argR, aslA, astA, BacA, BaeR, BaeS, cheB, cheR, cheW, cheY, cheZ, chuA, chuS, chuV, chuW, chuX, chuY, ClbA, clbD, clbE, clbF, clbI, clbL, clbM, clbN, clbQ, clbS, CpxA, CRP, csgB, csgC, csgE, csgF, csgG, cusF, cusR, eae, EC-56, EF-Tu, EmrA, EmrB, EmrD, EmrE, EmrK, EmrR, EmrY, entA, entB, entC, entD, eptB, espL1, EvgA…
AS134305	AS134305.1	Illumina	162	AcrA, AcrB, AcrD, AcrE, AcrF, AcrS, allB, ampH, argR, aslA, BacA, BaeR, BaeS, cheY, chuS, chuU, chuV, chuW, chuX, chuY, clpV-tssH, CpxA, CRP, csgE, csgG, CTX-M-14, CTX-M-15, cusF, cusR, cycA, Dfr, EC-145, EmrA, EmrB, EmrD, EmrE, EmrK, EmrR, EmrY, entB, entC, entD, entE, entF, espL1, espL4, espR1, EspX1, espX2, espX5, EvgA, EvgS, fdeC, fepA, fepB, fepC, fepD, fepG, fes, fha, fimB, fimC, fimD, fimE…
AS134305	AS134305.3	ONT	199	23S rRNA, AAC(6')-Ib8, AcrA, AcrD, AcrE, AcrF, AcrS, allD, allR, ampC1, ampH, APH(6)-Id, argR, aslA, BacA, BaeR, BaeS, carA, cheA, cheB, cheR, cheW, cheY, cheZ, chuT, chuU, chuV, chuX, chuY, CRP, csgB, csgC, csgE, csgF, csgG, CTX-M-14, ctx-m-236, cusF, cusR, cycA, DfrA7, eae, EC-41, EmrA, EmrB, EmrD, EmrE, EmrK, EmrR, EmrY, entA, entB, entC, entD, entE, espL4, espR1, espX2, espX4, espY2, espY3, E…
AS134306	AS134306.1	Illumina	167	AAC(3)-IIa, aadA2, AcrA, AcrB, AcrD, AcrE, AcrF, AcrS, ampC1, ampH, ampR, APH(3'')-Ib, APH(6)-Id, argR, BacA, BaeR, BaeS, BRP(MBL), cheY, CNF1, cpsACP, CpxA, CRP, csgE, csgG, CTX-M-15, cusF, cusR, cycA, DfrA12, EC-148, EmrA, EmrB, EmrD, EmrE, EmrK, EmrR, EmrY, entB, entC, entD, entE, entF, ErmB, espL1, espR1, EspX1, espX5, EvgA, EvgS, fdeC, fepA, fepB, fepC, fepD, fepG, fes, fimD, flhA, fliA, fli…
AS134306	AS134306.3	ONT	194	23S rRNA, AAC(3)-IIa, AAC(6')-Ib7, aadA2, AcrA, AcrD, AcrF, AcrS, allA, allR, ampC1, ampH, ampR, APH(3'')-Ib, APH(6)-Id, argR, Arr-2, aslA, BacA, BaeR, BaeS, BasS, BRP(MBL), cheB, cheR, cheW, cheY, cheZ, CNF1, CpxA, CRP, csgB, csgC, csgE, csgF, csgG, ctx-m-236, cusF, cusR, cycA, DfrA12, eae, EC-148, EmrA, EmrB, EmrD, EmrE, EmrK, EmrR, EmrY, entA, entB, entC, entD, entE, eptB, ErmB, espL4, espR1, …
AS134307	AS134307.1	Illumina	147	aadA5, AcrA, AcrB, AcrD, AcrE, AcrF, AcrS, allB, ampH, ampR, APH(3'')-Ib, APH(6)-Id, argR, aslA, BacA, BaeR, BaeS, cheY, chuS, chuT, chuU, chuW, chuX, chuY, CpxA, CRP, csgE, csgG, cusF, cusR, cycA, Dfr, eae, EC-145, EmrA, EmrB, EmrD, EmrE, EmrK, EmrR, EmrY, entB, entC, entE, entF, EvgA, EvgS, fdeC, fepA, fepB, fepC, fepD, fepG, fes, fimA, fimB, fimC, fimD, fimE, fimF, fimG, fimH, fimI, flhA, fliA…
AS134307	AS134307.3	ONT	183	23S rRNA, AAC(3)-Ia, aadA5, AcrA, AcrB, AcrD, AcrE, AcrR, AcrS, allA, allB, allD, ampC1, ampH, ampR, APH(3'')-Ib, APH(6)-Id, argR, BacA, BaeR, BaeS, carA, cheB, cheW, cheZ, chuA, chuS, chuT, chuU, chuV, chuX, chuY, CpxA, CRP, csgB, csgC, csgE, csgF, csgG, cusF, cusR, cycA, DfrA17, EC-145, eccA3, EF-Tu, EmrA, EmrB, EmrE, EmrK, EmrR, entA, entB, entC, entD, entE, eptB, espL1, EvgA, fdeC, feoB, fepB…
AS134308	AS134308.1	Illumina	171	AcrA, AcrB, AcrD, AcrE, AcrF, AcrS, allB, ampC1, ampH, ANT(2'')-Ia, ANT(3'')-IIa, argR, aslA, BacA, BaeR, BaeS, CatI, cheY, chuS, chuU, chuV, chuW, clpV-tssH, CmlA5, CpxA, CRP, csgE, csgG, cusF, cusR, cycA, DfrA24, eae, EC-148, EmrA, EmrB, EmrD, EmrK, EmrR, EmrY, entB, entC, entD, entE, entF, espL1, espL4, espR1, EspX1, espX2, espX4, espX5, espX6, espY1, espY2, espY3, EvgA, EvgS, fdeC, fepA, fepB…
AS134308	AS134308.3	ONT	214	23S rRNA, aadA, AcrA, AcrB, AcrE, AcrR, AcrS, allA, allB, allC, allD, allR, allS, ampC1, ampH, ANT(2'')-Ia, argR, aslA, BacA, BaeR, BaeS, boaA, carA, CatI, cheA, cheB, cheR, cheW, cheY, cheZ, chuS, chuT, chuV, chuX, clpV-tssH, CmlA6, CpxA, CRP, CRP-1, csgB, csgC, csgE, csgF, csgG, cusF, cusR, cycA, DfrA24, eae, EC-98, EF-Tu, EmrA, EmrB, EmrD, EmrK, EmrR, entA, entB, entC, entD, entE, entF, eptB, …
AS134309	AS134309.1	Illumina	147	AcrA, AcrB, AcrD, AcrE, AcrF, AcrS, allB, ampC1, ampH, APH(3'')-Ib, APH(6)-Id, argR, BacA, BaeR, BaeS, cheY, clpV-tssH, CMY-59, CpxA, CRP, csgE, csgG, cusF, cusR, cycA, DfrA14, EC-148, EmrA, EmrB, EmrD, EmrK, EmrR, EmrY, entB, entC, entD, entE, entF, espL1, espR1, EspX1, espX5, EvgA, EvgS, fdeC, fepA, fepB, fepC, fepD, fepG, fes, fha, fimA, fimB, fimC, fimD, fimE, fimF, fimG, fimH, fimI, flhA, fl…
AS134309	AS134309.3	ONT	185	23S rRNA, AcrA, AcrE, AcrR, AcrS, allA, allB, allC, allD, allR, ampH, ANT(2'')-Ia, APH(3'')-Ib, APH(6)-Id, argR, aslA, BacA, BaeR, BaeS, carA, cheA, cheB, cheD, cheR, cheW, cheY, cheZ, CMY-59, CMY-61, CRP, csgB, csgC, csgE, csgF, csgG, cusF, cusR, DfrA14, eae, EC-148, eccA3, EF-Tu, EmrA, EmrB, EmrD, EmrK, EmrR, EmrY, entA, entB, entC, entD, entE, eptB, espL4, espR1, EspX1, espX4, espX5, fepA, fep…
AS134310	AS134310.1	Illumina	153	AAC(6')-Ib-cr, aadA2, aadA5, AcrA, AcrB, AcrD, AcrE, AcrF, allB, ampC1, ampH, APH(3'')-Ib, APH(3')-Ia, APH(6)-Id, argR, aslA, BacA, BaeR, BaeS, BasS, BRP(MBL), CatB3, CatI, cheY, clpV-tssH, CpxA, CRP, csgE, csgG, CTX-M-15, cusF, cusR, cycA, Dfr, DfrA12, EC-148, EmrA, EmrB, EmrD, EmrE, EmrK, EmrR, EmrY, entB, entC, entD, entE, entF, ErmB, espL1, espL4, EspX1, espX5, EvgA, EvgS, fdeC, fepA, fepB, f…
AS134310	AS134310.3	ONT	186	23S rRNA, AAC(6')-Ib-cr, aadA2, aadA5, AcrA, AcrD, AcrE, AcrF, allA, allC, allD, allR, allS, ampC1, ampH, ANT(2'')-Ia, APH(3'')-Ib, APH(3')-Ia, APH(6)-Id, argR, Arr-2, aslA, BacA, BaeR, BaeS, BRP(MBL), carA, CatB3, CatI, cheB, cheR, cheW, cheY, cheZ, CpxA, CRP, csgB, csgC, csgE, csgF, csgG, ctx-m-236, CTX-M-66, cusF, cusR, cycA, Dfr, DfrA12, DfrA17, eae, EC-145, EC-987, EF-Tu, EmrA, EmrB, EmrE, E…
AS134312	AS134312.1	Illumina	156	aadA5, AcrA, AcrB, AcrD, AcrE, AcrF, AcrS, allB, ampH, ampR, APH(3'')-Ib, APH(6)-Id, argR, aslA, BacA, BaeR, BaeS, cheY, chuS, chuT, chuU, chuV, chuW, chuX, chuY, CpxA, CRP, csgE, csgG, CTX-M-27, cusF, cusR, Dfr, eae, EC-145, EmrA, EmrB, EmrD, EmrE, EmrK, EmrR, EmrY, entB, entC, entE, entF, EvgA, EvgS, fdeC, fepA, fepB, fepC, fepD, fepG, fes, fimA, fimB, fimC, fimD, fimE, fimF, fimG, fimH, fimI, …
AS134312	AS134312.3	ONT	192	23S rRNA, AAC(6')-Ib7, AAC(6')-Ib8, aadA5, AcrA, AcrE, AcrF, AcrR, AcrS, allA, allB, allC, allD, allR, allS, ampC1, ampH, ampR, APH(3'')-Ib, APH(6)-Id, argR, aslA, BacA, BaeR, cheB, cheD, cheW, cheY, cheZ, chuS, chuU, chuV, chuW, chuX, chuY, clpV-tssH, CpxA, CRP, csgB, csgC, csgE, csgF, csgG, CTX-M-27, cusF, cusR, Dfr, DfrA17, DfrA7, eae, EC-145, EF-Tu, EmrA, EmrB, EmrE, EmrK, EmrR, EmrY, entA, e…
AS134313	AS134313.1	Illumina	183	aadA2, AcrA, AcrB, AcrD, AcrE, AcrF, AcrS, allB, ampC1, ampH, APH(3'')-Ib, APH(6)-Id, argR, aslA, BacA, BaeR, BaeS, BRP(MBL), cheY, chuS, chuU, chuV, chuW, chuX, chuY, CMY-59, CpxA, CRP, csgG, CTX-M-15, cusF, cusR, CyaA, cycA, DfrA12, eae, EC-145, EmrA, EmrB, EmrD, EmrE, EmrK, EmrR, EmrY, entB, entC, entD, entE, entF, ErmB, espL1, espL4, EspX1, espX4, espX5, espY4, EvgA, EvgS, fdeC, fepA, fepB, f…
AS134313	AS134313.3	ONT	208	23S rRNA, AAC(6')-Ib7, aadA2, ABC efflux pump, AcrA, AcrE, AcrF, AcrR, AcrS, allA, allB, allC, allD, ampC1, ampH, APH(3'')-Ib, APH(6)-Id, argR, BacA, BaeR, BaeS, BRP(MBL), carB, cheB, cheW, cheY, cheZ, chuV, chuW, chuX, chuY, clpV-tssH, CMY-14, CpxA, CRP, csgB, csgC, csgF, csgG, ctx-m-236, CTX-M-66, cusF, cusR, cycA, DfrA12, eae, EC-210, EC-41, EF-Tu, EmrA, EmrB, EmrD, EmrE, EmrK, EmrR, EmrY, ent…
AS134314	AS134314.1	Illumina	172	AAC(3)-IIc, aadA2, aadA5, AcrA, AcrB, AcrD, AcrE, AcrF, allB, ampC1, ampH, ampR, argR, aslA, BacA, BaeR, BaeS, BRP(MBL), cheY, clpV-tssH, CMY-59, CpxA, CRP, csgE, csgG, cusF, cusR, cycA, Dfr, DfrA12, eae, EC-148, EmrA, EmrB, EmrD, EmrK, EmrR, EmrY, entB, entC, entD, entE, entF, espL1, espL4, EspX1, espX5, EvgA, EvgS, fdeC, fepA, fepB, fepC, fepD, fepG, fes, fha, fimD, flhA, fliA, fliG, fliI, fliQ…
AS134314	AS134314.3	ONT	208	23S rRNA, AAC(3)-IIc, AAC(6')-Ib7, AAC(6')-Ib8, aadA5, AcrA, allA, allB, allC, allD, allR, ampC1, ampH, ampR, argR, Arr-3, BacA, BaeR, BaeS, BRP(MBL), carA, cheB, cheD, cheR, cheW, cheY, cheZ, clpV-tssH, CMY-138, cmy-173, CMY-2, cpsACP, CRP, csgB, csgC, csgE, csgF, csgG, cusF, cusR, cycA, DfrA12, DfrA7, eae, EF-Tu, EmrA, EmrB, EmrD, EmrK, EmrR, EmrY, entA, entB, entC, entD, espL4, espX4, espX5, e…
AS134315	AS134315.1	Illumina	186	aadA2, AcrA, AcrB, AcrD, AcrE, AcrF, AcrS, allB, ampC1, ampH, ampR, argR, aslA, BacA, BaeR, BaeS, BRP(MBL), CatI, cheY, chuS, chuU, chuW, chuX, chuY, CpxA, CRP, csgE, csgG, CTX-M-15, cusF, cusR, CyaA, cycA, DfrA12, eae, EC-145, EmrA, EmrB, EmrD, EmrE, EmrK, EmrR, EmrY, entB, entC, entD, entE, entF, ErmB, espL1, espL4, EspX1, espX4, espX5, espY4, EvgA, EvgS, fdeC, fepA, fepB, fepC, fepD, fepG, fes…
AS134315	AS134315.3	ONT	214	23S rRNA, aadA2, AcrA, AcrD, AcrE, AcrF, AcrR, AcrS, allB, allD, allR, allS, ampC1, ampR, ANT(2'')-Ia, argR, aslA, BacA, BaeR, BaeS, BRP(MBL), bsaX, carA, CatA, CatA10, cheB, cheR, cheW, cheY, cheZ, chuU, chuV, chuX, chuY, CpxA, CRP, csgB, csgC, csgE, csgF, csgG, CTX-M-15, ctx-m-236, CTX-M-33, cusF, cusR, cycA, DfrA12, eae, EC-1812, EF-Tu, EmrA, EmrB, EmrD, EmrE, EmrK, EmrR, entA, entB, entC, ent…
AS142049	AS142049.1	Illumina	130	AcrA, AcrB, AcrD, AcrR, APH(3'')-Ib, APH(6)-Id, argR, ArnT, BaeR, BaeS, bamB, BasS, clpV-tssH, cpsACP, CpxA, CRP, CTX-M-15, cusR, cycA, DfrA14, dotU-tssL, EmrD, EmrR, entA, entB, entC, entE, entF, eptB, feoB, fepA, fepB, fepC, fepD, fepG, fes, fimA, fimB, fimC, fimD, fimE, fimF, fimG, fimH, fimI, fimK, fliY, FosA, fyuA, galF, glf, GlpT, gnd, H-NS, hcp-tssD, icmF-tssM, IroE, irp1, irp2, KdeA, KpnE…
AS142049	AS142049.3	ONT	177	23S rRNA, AAC(6')-Ib7, AcrA, AcrD, AcrR, ampH, ampR, APH(3'')-Ib, APH(6)-Id, argR, ArnT, BacA, BaeR, BaeS, bamB, BasS, bplB, carA, clpV-tssH, cpsACP, CpxA, CRP, CTX-M-15, DfrA14, dotU-tssL, eae, EC-98, EF-Tu, EmrB, EmrD, EmrR, entA, entB, entC, entD, entE, entF, eptB, feoB, fepA, fepB, fepC, fepD, fepG, fes, fimA, fimB, fimC, fimD, fimE, fimF, fimG, fimH, fimI, fimK, fliY, FosA, fyuA, galF, glf, …
AS142050	AS142050.1	Illumina	117	AcrA, AcrB, AcrD, AcrR, argR, ArnT, BaeR, BaeS, bamB, clpV-tssH, cpsACP, CpxA, CRP, cusR, cycA, dotU-tssL, EmrD, EmrR, entA, entB, entC, entE, entF, eptB, feoB, fepA, fepB, fepC, fepD, fepG, fes, fimA, fimB, fimC, fimD, fimE, fimF, fimG, fimH, fimI, fimK, fliY, FosA, galF, glf, GlpT, gmd, gnd, gyrB, H-NS, hcp-tssD, icmF-tssM, IroE, KdeA, kfoC, KpnE, KpnF, KpnG, KpnH, leuO, LptD, manB, manC, MarA,…
AS142050	AS142050.3	ONT	154	23S rRNA, AcrA, AcrD, AcrF, ampH, ampR, ArnT, BacA, BaeR, BaeS, bamB, bplB, carA, clpV-tssH, cpsACP, CpxA, CRP, cusR, cycA, dotU-tssL, EC-98, EF-Tu, EmrB, EmrR, entA, entB, entC, entD, entE, entF, eptB, feoB, fepB, fepC, fepD, fepG, fimA, fimB, fimC, fimE, fimF, fimG, fimH, fimI, fimK, fliY, FosA5, galF, glf, GlpT, gmd, gnd, gyrB, H-NS, hcp-tssD, hlyB, htpB, icmF-tssM, impA-tssA, IroE, iutA, KdeA…
AS142052	AS142052.1	Illumina	125	AAC(6')-Ib-cr, AcrA, AcrB, AcrD, AcrR, APH(3'')-Ib, APH(6)-Id, argR, ArnT, BaeR, BaeS, bamB, CatB3, clpV-tssH, cpsACP, CpxA, CRP, CTX-M-33, cusR, cycA, DfrA14, dotU-tssL, EmrD, EmrR, entA, entB, entC, entD, entE, entF, eptB, feoB, fepA, fepB, fepC, fepD, fepG, fes, fimA, fimB, fimC, fimD, fimE, fimF, fimG, fimH, fimI, fimK, fliY, FosA, galF, GlpT, gnd, H-NS, hcp-tssD, icmF-tssM, impA-tssA, IroE, …
AS142052	AS142052.3	ONT	165	23S rRNA, AAC(6')-Ib-cr, AcrA, AcrB, AcrD, AcrE, AcrF, ampH, ampR, APH(3'')-Ib, APH(6)-Id, argR, ArnT, Arr-3, BacA, BaeR, BaeS, bamB, bplB, carA, CatB3, clpV-tssH, cpsACP, CpxA, CRP, CTX-M-137, CTX-M-33, cusR, cycA, DfrA14, dotU-tssL, EC-98, EF-Tu, EmrD, EmrR, entA, entB, entC, entD, entE, entF, eptB, fepA, fepB, fepC, fepD, fepG, fes, fimA, fimB, fimC, fimD, fimE, fimF, fimG, fimH, fimI, fimK, f…
AS142053	AS142053.1	Illumina	128	aadA2, AcrA, AcrB, AcrD, AcrR, argR, ArnT, BaeR, BaeS, bamB, clpV-tssH, cpsACP, CpxA, CRP, CTX-M-15, cusR, cycA, DfrA12, dotU-tssL, EmrD, EmrR, entA, entB, entC, entD, entE, entF, eptB, feoB, fepA, fepB, fepC, fepD, fepG, fes, fimA, fimB, fimC, fimD, fimE, fimF, fimG, fimH, fimI, fimK, fliY, FosA, galF, glf, GlpT, gnd, H-NS, hcp-tssD, icmF-tssM, impA-tssA, IroE, KdeA, kfoC, KPHS_23120, KpnE, KpnF…
AS142053	AS142053.3	ONT	177	23S rRNA, AAC(6')-Ib7, aadA2, AcrA, AcrB, AcrD, AcrR, ampH, ampR, argR, ArnT, BacA, BaeR, BaeS, bamB, bplB, carA, clpV-tssH, cpsACP, CpxA, CRP, CTX-M-15, CTX-M-66, cusR, cycA, DfrA12, dotU-tssL, EC-98, EC-P67, EF-Tu, EmrB, EmrD, EmrR, entA, entB, entC, entD, entE, entF, eptB, feoB, fepA, fepB, fepC, fepD, fepG, fes, fimA, fimB, fimC, fimD, fimE, fimF, fimG, fimH, fimI, fimK, fliY, FosA, galF, glf…
AS142055	AS142055.1	Illumina	118	AAC(6')-Ib-cr, aadA16, AcrA, AcrB, AcrD, AcrR, ANT(3'')-IIa, APH(3'')-Ib, APH(3')-Ia, APH(6)-Id, argR, ArnT, Arr-2, BaeR, BaeS, bamB, cpsACP, CpxA, CRP, CTX-M-15, cusR, cycA, DfrA1, DfrA27, EmrD, EmrR, entA, entB, entC, entD, entE, entF, eptB, feoB, fepA, fepB, fepC, fepD, fepG, fes, fimA, fimB, fimC, fimD, fimE, fimF, fimG, fimH, fimI, fimK, fliY, FosA, galF, GlpT, gnd, gyrA, H-NS, IroE, KdeA, K…
AS142055	AS142055.3	ONT	164	23S rRNA, AAC(6')-Ib-cr, AAC(6')-Ib8, aadA, aadA16, AcrA, AcrB, AcrR, ampH, ampR, ANT(2'')-Ia, APH(3'')-Ib, APH(3')-Ia, APH(6)-Id, argR, ArnT, Arr-2, Arr-3, BacA, BaeR, BaeS, bamB, bplB, carA, cpsACP, CpxA, CRP, CTX-M-15, cycA, DfrA1, DfrA27, EC-98, EF-Tu, EmrB, EmrD, EmrR, entA, entB, entC, entD, entE, entF, eptB, feoB, fepA, fepB, fepC, fepD, fepG, fes, fimA, fimB, fimC, fimD, fimE, fimF, fimG,…
AS142057	AS142057.1	Illumina	120	AAC(3)-IIa, AcrA, AcrB, AcrD, AcrR, APH(3'')-Ib, APH(6)-Id, argR, ArnT, BaeR, BaeS, bamB, clpV-tssH, CMY-59, cpsACP, CpxA, CRP, CTX-M-14, cusR, cycA, DfrA1, dotU-tssL, EmrD, EmrR, entA, entB, entC, entE, entF, eptB, feoB, fepA, fepB, fepC, fepD, fepG, fes, fimA, fimB, fimC, fimD, fimE, fimF, fimG, fimH, fimI, fimK, fliY, fosa9, galF, GlpT, gnd, H-NS, hcp-tssD, icmF-tssM, impA-tssA, IroE, KdeA, Kp…
AS142057	AS142057.3	ONT	165	23S rRNA, AAC(3)-IIa, AcrA, AcrB, AcrD, algU, ampH, ampR, APH(3'')-Ib, APH(6)-Id, argR, ArnT, Arr-3, BacA, BaeS, bamB, bplB, carA, clpP, clpV-tssH, CMY-59, CpxA, CRP, CTX-M-115, CTX-M-14, CTX-M-64, CTX-M-66, cusR, cycA, DfrA1, dotU-tssL, EF-Tu, EmrR, entA, entB, entC, entD, entE, entF, eptB, fepA, fepB, fepC, fepD, fepG, fimA, fimB, fimC, fimD, fimE, fimF, fimG, fimH, fimI, fimK, fliY, fosa9, gal…
AS142059	AS142059.1	Illumina	124	aadA2, AcrA, AcrB, AcrD, AcrR, argR, ArnT, BaeR, BaeS, bamB, BasS, clpV-tssH, cpsACP, CpxA, CRP, cusR, cycA, DfrA12, dotU-tssL, EmrD, EmrR, entA, entB, entC, entD, entE, entF, eptB, feoB, fepA, fepB, fepC, fepD, fepG, fes, fimA, fimB, fimC, fimD, fimE, fimF, fimG, fimH, fimI, fimK, fliY, FosA, fyuA, galF, GlpT, gnd, H-NS, hcp-tssD, icmF-tssM, IroE, irp1, irp2, KdeA, KpnE, KpnF, KpnG, KpnH, leuO, …
AS142059	AS142059.3	ONT	148	23S rRNA, AAC(6')-Ib7, AAC(6')-Ib8, aadA2, AcrA, AcrB, ampH, ampR, argR, BacA, BaeR, BasS, carA, cpsACP, CpxA, CRP, cusR, cycA, DfrA12, dotU-tssL, eae, EC-98, EF-Tu, EmrB, EmrD, EmrR, entA, entB, entC, entD, entE, feoB, fepA, fepB, fepC, fepD, fepG, fimA, fimB, fimC, fimE, fimF, fimG, fimH, fimI, fimK, fliY, FosA, fyuA, galF, gnd, H-NS, hcp-tssD, htpB, IlpA, impA-tssA, IroE, iutA, KdpE, KpnE, Kpn…
AS142060	AS142060.1	Illumina	114	AcrA, AcrB, AcrD, AcrR, APH(3'')-Ib, APH(6)-Id, argR, ArnT, BaeR, BaeS, bamB, clpV-tssH, cpsACP, CpxA, CRP, CTX-M-15, cusR, cycA, DfrA14, dotU-tssL, EmrD, EmrR, entA, entB, entC, entE, entF, eptB, feoB, fepA, fepB, fepC, fepD, fepG, fes, fimA, fimB, fimC, fimD, fimE, fimF, fimG, fimH, fimI, fimK, fliY, fosa9, galF, GlpT, gnd, H-NS, hcp-tssD, hlyB, icmF-tssM, IroE, KdeA, KpnE, KpnF, KpnG, KpnH, le…
AS142060	AS142060.3	ONT	157	23S rRNA, AAC(6')-Ib7, AcrA, AcrB, AcrD, AcrE, ampH, ampR, APH(3'')-Ib, APH(6)-Id, argR, ArnT, BacA, BaeR, BaeS, bamB, bplB, carA, clpV-tssH, cpsACP, CpxA, CRP, CTX-M-15, cusF, cusR, cycA, DfrA14, dotU-tssL, EC-98, EF-Tu, EmrD, EmrR, entA, entB, entC, entD, entE, eptB, feoB, fepA, fepB, fepC, fepD, fepG, fimA, fimB, fimC, fimD, fimE, fimF, fimG, fimH, fimI, fliY, fosa9, galF, gcvA, GlpT, gnd, H-N…
AS142061	AS142061.1	Illumina	122	AcrA, AcrB, AcrD, AcrR, argR, ArnT, BaeR, BaeS, bamB, clpV-tssH, cpsACP, CpxA, CrcB, CRP, cusR, cycA, DfrA12, dotU-tssL, EmrD, EmrR, entA, entB, entC, entE, entF, eptB, feoB, fepA, fepB, fepC, fepD, fepG, fes, fimA, fimB, fimC, fimD, fimE, fimF, fimG, fimH, fimI, fimK, fliY, FosA, galF, glf, GlpT, gnd, H-NS, hcp-tssD, icmF-tssM, impA-tssA, IroE, KdeA, KPHS_23120, KpnE, KpnF, KpnG, KpnH, leuO, Lpt…
AS142061	AS142061.3	ONT	161	23S rRNA, AAC(6')-Ib7, AcrA, AcrB, AcrD, AcrE, AcrR, ampH, ampR, APH(6)-Id, argR, ArnT, BacA, BaeR, BaeS, bamB, carA, clpP, clpV-tssH, cpsACP, CpxA, CrcB, CRP, cusF, cycA, DfrA12, dotU-tssL, EC-98, EF-Tu, EmrB, EmrD, EmrR, EmrY, entA, entB, entC, entD, entE, entF, eptB, fepA, fepB, fepC, fepD, fepG, fes, fimA, fimB, fimC, fimD, fimE, fimF, fimG, fimH, fimI, fimK, fliY, FosA, galF, glf, GlpT, gnd,…
AS142063	AS142063.1	Illumina	129	AcrA, AcrB, AcrD, AcrR, APH(3'')-Ib, APH(6)-Id, argR, ArnT, BaeR, BaeS, bamB, clpV-tssH, cpsACP, CpxA, CRP, CTX-M-15, cusR, cycA, DfrA14, dotU-tssL, EmrD, EmrR, entA, entB, entC, entD, entE, entF, eptB, feoB, fepA, fepB, fepC, fepD, fepG, fes, fimA, fimB, fimC, fimD, fimE, fimF, fimG, fimH, fimI, fimK, fliY, FosA, galF, glf, GlpT, gnd, H-NS, hcp-tssD, icmF-tssM, impA-tssA, IroE, KdeA, kfoC, KPHS_…
AS142063	AS142063.3	ONT	162	23S rRNA, AAC(6')-Ib7, AcrA, AcrB, AcrD, ampR, APH(3'')-Ib, APH(6)-Id, argR, ArnT, BacA, BaeR, BaeS, bamB, bplB, carA, clpP, clpV-tssH, cpsACP, CpxA, CRP, CTX-M-15, cycA, DfrA14, dotU-tssL, EC-98, EF-Tu, EmrB, EmrD, EmrR, entA, entB, entC, entE, eptB, fepA, fepB, fepC, fepD, fepG, fimA, fimC, fimD, fimE, fimF, fimG, fimH, fimI, fliY, FosA, galF, glf, GlpT, gnd, H-NS, hcp-tssD, hlyB, htpB, impA-ts…
AS142067	AS142067.1	Illumina	130	AAC(3)-IIc, AAC(6')-Ib-cr, AcrA, AcrB, AcrD, AcrR, APH(3'')-Ib, APH(6)-Id, argR, ArnT, BaeR, bamB, BasS, CatB3, clpV-tssH, CpxA, CRP, CTX-M-15, cusR, cycA, DfrA14, DfrA19, dotU-tssL, EmrD, EmrR, entA, entB, entC, entE, entF, eptB, feoB, fepA, fepB, fepC, fepD, fepG, fes, fimA, fimB, fimC, fimD, fimE, fimF, fimG, fimH, fimI, fimK, fliY, FosA, galF, GlpT, gnd, gyrA, H-NS, hcp-tssD, icmF-tssM, impA-…
AS142067	AS142067.3	ONT	179	23S rRNA, AAC(3)-IIc, AAC(6')-Ib-cr, AcrA, AcrB, AcrD, AcrR, ampH, ampR, APH(3'')-Ib, APH(6)-Id, argR, ArnT, Arr-3, BacA, BaeR, BaeS, bamB, BasS, bplB, carA, CatB3, clpP, clpV-tssH, cpsACP, CpxA, CRP, CTX-M-15, cusR, cusS, cycA, DfrA14, DfrA19, dotU-tssL, EC-98, EF-Tu, EmrB, EmrD, EmrR, entA, entB, entC, entD, entE, entF, eptB, feoB, fepA, fepB, fepC, fepD, fepG, fes, fimA, fimB, fimC, fimD, fimE…
AS142069	AS142069.1	Illumina	126	AcrA, AcrB, AcrD, AcrR, ANT(3'')-IIa, argR, ArnT, BaeR, BaeS, bamB, clpV-tssH, cpsACP, CpxA, CRP, cusR, cycA, DfrA1, dotU-tssL, EmrD, EmrR, entA, entB, entC, entE, entF, eptB, feoB, fepA, fepB, fepC, fepD, fepG, fes, fimA, fimB, fimC, fimD, fimE, fimF, fimG, fimH, fimI, fimK, fliY, FosA, galF, glf, GlpT, gmd, gnd, gyrB, H-NS, hcp-tssD, hlyB, icmF-tssM, IroE, KdeA, KpnE, KpnF, KpnG, KpnH, leuO, Lp…
AS142069	AS142069.3	ONT	169	23S rRNA, AAC(6')-Ib8, AcrA, AcrB, AcrD, AcrR, ampH, ampR, ANT(3'')-IIa, argR, ArnT, Arr-3, BacA, BaeR, BaeS, bamB, bplB, carA, clpV-tssH, cpsACP, CpxA, CRP, cusR, cycA, DfrA1, dotU-tssL, EC-98, EF-Tu, EmrB, EmrD, EmrR, entA, entB, entC, entD, entE, eptB, fepA, fepB, fepC, fepD, fepG, fes, fimA, fimB, fimC, fimD, fimE, fimF, fimG, fimH, fimI, fimK, fliY, FosA6, galF, glf, GlpT, gnd, gyrB, H-NS, h…
AS142070	AS142070.1	Illumina	173	AcrA, AcrB, AcrD, AcrR, allA, allB, allC, allD, allR, allS, argR, ArnT, BaeR, BaeS, bamB, ClbA, ClbB, ClbC, clbD, clbE, clbF, clbG, clbH, clbI, clbJ, clbK, clbL, clbM, clbN, clbO, clbP, clbQ, clbS, clpV-tssH, cpsACP, CpxA, CRP, cusR, cycA, cysB, dotU-tssL, EmrD, EmrR, entA, entB, entC, entD, entE, entF, eptB, feoB, fepA, fepB, fepC, fepD, fepG, fes, fimA, fimB, fimC, fimD, fimE, fimF, fimG, fimH,…
AS142070	AS142070.3	ONT	219	23S rRNA, AcrA, AcrB, AcrE, AcrR, allA, allB, allC, allD, allR, allS, ampH, ampR, argR, ArnT, BacA, BaeR, BaeS, bamB, bplB, carA, ClbA, ClbB, ClbC, clbD, clbE, clbF, clbG, clbH, clbI, clbJ, clbK, clbL, clbM, clbN, clbO, clbP, clbQ, clbS, clpV-tssH, cpsACP, CpxA, CRP, cusR, cycA, cysB, dotU-tssL, eae, EC-98, EF-Tu, EmrB, EmrD, EmrR, entA, entB, entC, entD, entE, entF, eptB, feoB, fepA, fepB, fepC,…
AS142071	AS142071.1	Illumina	99	AcrA, AcrB, AcrD, AcrR, argR, ArnT, BaeR, BaeS, bamB, cpsACP, CpxA, CRP, cusR, cycA, EmrD, EmrR, entA, entB, entC, entE, entF, eptB, feoB, fepA, fepB, fepC, fepD, fepG, fes, fimA, fimB, fimC, fimD, fimE, fimF, fimG, fimH, fimI, fliY, FosA, galF, GlpT, gnd, H-NS, KdeA, KpnE, KpnF, KpnG, KpnH, leuO, LptD, manB, manC, MarA, MdtB, MdtC, mrkA, mrkB, mrkC, mrkD, mrkF, mrkH, mrkJ, mtfA, OKP-B-6, OmpA, O…
AS142071	AS142071.3	ONT	148	23S rRNA, AAC(6')-Ib8, AcrA, AcrB, AcrE, AcrR, ampH, ampR, argR, ArnT, BacA, BaeR, BaeS, bamB, bplB, carA, cpsACP, CpxA, CRP, cusR, cycA, EC-98, EF-Tu, EmrD, EmrR, entA, entB, entC, entD, entE, entF, eptB, fepA, fepB, fepC, fepD, fepG, fes, fimA, fimB, fimC, fimD, fimE, fimF, fimG, fimH, fimI, fimK, fliY, FosA, galF, GlpT, gnd, H-NS, hlyB, htpB, IroE, iutA, KdeA, KdpE, KpnE, KpnF, KpnG, KpnH, leu…
AS142072	AS142072.1	Illumina	126	AcrA, AcrB, AcrD, AcrR, argR, ArnT, BaeR, BaeS, bamB, clpV-tssH, cpsACP, CpxA, CRP, cusR, cycA, dotU-tssL, EmrD, EmrR, entA, entB, entC, entD, entE, entF, eptB, feoB, fepA, fepB, fepC, fepD, fepG, fes, fimA, fimB, fimC, fimD, fimE, fimF, fimG, fimH, fimI, fimK, fliY, FosA, fyuA, galF, glf, GlpT, gnd, H-NS, hcp-tssD, hlyB, icmF-tssM, IroE, irp1, irp2, KdeA, kfoC, KpnE, KpnF, KpnG, KpnH, leuO, LptD…
AS142072	AS142072.3	ONT	179	23S rRNA, AAC(6')-Ib8, AcrA, AcrB, AcrD, AcrR, ampH, ampR, argR, ArnT, BacA, BaeR, BaeS, bamB, carA, chuS, clpV-tssH, cpsACP, CpxA, CRP, cusR, cycA, dotU-tssL, eae, EC-98, EF-Tu, EmrB, EmrD, EmrR, entA, entB, entC, entD, entE, entF, feoB, fepA, fepB, fepC, fepD, fepG, fes, fimA, fimB, fimC, fimD, fimE, fimF, fimG, fimH, fimI, fimK, fliY, FosA, fyuA, galF, glf, GlpT, gnd, H-NS, hcp-tssD, hlyB, htp…
AS142073	AS142073.1	Illumina	139	AAC(6')-Ib8, AcrA, AcrB, AcrD, AcrR, argR, ArnT, BaeR, BaeS, bamB, ClbA, ClbB, ClbC, clbD, clbE, clbF, clbG, clbH, clbI, clbJ, clbK, clbL, clbM, clbN, clbO, clbP, clbQ, clbS, cpsACP, CpxA, CrcB, CRP, cusR, cycA, EmrD, EmrR, entA, entB, entC, entE, entF, eptB, feoB, fepA, fepB, fepC, fepD, fepG, fes, fimA, fimB, fimC, fimD, fimE, fimF, fimG, fimH, fimI, fimK, fliY, FosA, fyuA, galF, glf, GlpT, gnd…
AS142073	AS142073.3	ONT	190	23S rRNA, AAC(6')-Ib8, AcrA, AcrB, AcrD, AcrE, AcrR, ampH, ampR, argR, ArnT, BacA, BaeR, BaeS, bamB, bplB, carA, ClbA, ClbB, ClbC, clbD, clbE, clbF, clbG, clbH, clbI, clbJ, clbK, clbL, clbM, clbN, clbO, clbP, clbQ, clbS, cpsACP, CpxA, CrcB, CRP, cusR, cycA, eae, EC-98, EF-Tu, EmrB, EmrD, EmrR, EmrY, entA, entB, entC, entD, entE, entF, eptB, feoB, fepA, fepB, fepC, fepD, fepG, fes, fimA, fimB, fim…
AS142074	AS142074.1	Illumina	120	AcrA, AcrB, AcrD, AcrR, APH(3'')-Ib, APH(6)-Id, argR, ArnT, BaeR, BaeS, bamB, clpV-tssH, cpsACP, CpxA, CRP, cusR, cycA, dotU-tssL, EmrD, EmrR, entA, entB, entC, entE, entF, eptB, feoB, fepA, fepB, fepC, fepD, fepG, fes, fimA, fimB, fimC, fimD, fimE, fimF, fimG, fimH, fimI, fimK, fliY, FosA, galF, glf, GlpT, gnd, H-NS, hcp-tssD, icmF-tssM, IroE, KdeA, KpnE, KpnF, KpnG, KpnH, leuO, LptD, manB, manC…
AS142074	AS142074.3	ONT	171	23S rRNA, AcrA, AcrB, AcrD, ampH, ampR, APH(3'')-Ib, APH(6)-Id, argR, ArnT, BacA, BaeR, BaeS, bamB, bplB, carA, CAT, catD, clpV-tssH, cpsACP, CpxA, CRP, cusR, cycA, dotU-tssL, EC-98, EF-Tu, EmrB, EmrD, EmrR, entA, entB, entC, entD, entE, entF, eptB, feoB, fepA, fepB, fepC, fepD, fepG, fes, fimA, fimB, fimC, fimD, fimE, fimF, fimG, fimH, fimI, fimK, fliY, FosA, galF, gcvA, glf, GlpT, gnd, H-NS, hc…
AS142075	AS142075.1	Illumina	114	AcrA, AcrB, AcrD, AcrR, argR, ArnT, BaeR, BaeS, bamB, clpV-tssH, cpsACP, CpxA, CRP, cusR, cycA, dotU-tssL, EmrD, EmrR, entA, entB, entC, entE, entF, eptB, feoB, fepA, fepB, fepC, fepD, fepG, fes, fimA, fimB, fimC, fimD, fimE, fimF, fimG, fimH, fimI, fimK, fliY, FosA, galF, glf, GlpT, gnd, H-NS, hcp-tssD, hlyB, icmF-tssM, impA-tssA, IroE, KdeA, KPHS_23120, KpnE, KpnF, KpnG, KpnH, leuO, LptD, MarA,…
AS142075	AS142075.3	ONT	163	23S rRNA, AcrA, AcrB, AcrD, AcrF, AcrR, ampH, ampR, argR, ArnT, BacA, BaeR, BaeS, bamB, bplB, carA, clpV-tssH, cpsACP, CpxA, CRP, cusR, cycA, dotU-tssL, EC-98, EF-Tu, EmrD, EmrR, entA, entB, entC, entD, entE, entF, eptB, feoB, fepA, fepB, fepC, fepD, fepG, fes, fimA, fimB, fimC, fimD, fimE, fimF, fimG, fimH, fimI, fimK, fliY, FosA, galF, glf, GlpT, gnd, H-NS, hcp-tssD, hlyB, htpB, icmF-tssM, impA…
AS142076	AS142076.1	Illumina	103	AcrA, AcrB, AcrD, AcrR, argR, ArnT, BaeR, BaeS, bamB, clpV-tssH, cpsACP, CpxA, CRP, cusR, cycA, EmrD, EmrR, entA, entB, entC, entE, entF, eptB, feoB, fepA, fepB, fepC, fepD, fepG, fes, fimA, fimB, fimC, fimD, fimE, fimF, fimG, fimH, fliY, FosA, galF, GlpT, gnd, H-NS, hcp-tssD, icmF-tssM, impA-tssA, KdeA, KpnE, KpnF, KpnG, KpnH, leuO, LptD, manB, manC, MarA, MdtB, MdtC, MerR, mrkA, mrkB, mrkC, mrk…
AS142076	AS142076.3	ONT	155	23S rRNA, AcrA, AcrD, AcrE, AcrF, AcrR, ampH, ampR, ANT(2'')-Ia, argR, ArnT, BacA, BaeR, BaeS, bamB, bplB, carA, clpV-tssH, cpsACP, CpxA, CRP, cusR, cycA, dotU-tssL, EC-98, EF-Tu, EmrB, EmrD, EmrR, entA, entB, entC, entD, entE, entF, eptB, EvgA, feoB, fepA, fepB, fepC, fepD, fepG, fimA, fimB, fimC, fimD, fimE, fimF, fimG, fimH, fimI, fliY, FosA, galF, GlpT, gnd, H-NS, hcp-tssD, hlyB, htpB, icmF-t…
AS142077	AS142077.1	Illumina	125	AcrA, AcrB, AcrD, AcrR, argR, ArnT, BaeR, BaeS, bamB, clpV-tssH, cpsACP, CpxA, CrcB, CRP, cusR, cycA, dotU-tssL, EmrD, EmrR, entA, entB, entC, entE, entF, eptB, feoB, fepA, fepB, fepC, fepD, fepG, fes, fimA, fimB, fimC, fimD, fimE, fimF, fimG, fimH, fimI, fimK, fliY, FosA, fyuA, galF, glf, GlpT, gnd, H-NS, hcp-tssD, icmF-tssM, impA-tssA, IroE, irp1, irp2, KdeA, KPHS_23120, KpnE, KpnF, KpnG, KpnH,…
AS142077	AS142077.3	ONT	171	23S rRNA, AcrA, AcrB, AcrD, ampH, ampR, argR, ArnT, BacA, BaeR, BaeS, bamB, carA, clpV-tssH, cpsACP, CpxA, CrcB, CRP, cusR, cycA, dotU-tssL, eae, EC-98, EF-Tu, EmrD, EmrR, EmrY, entA, entB, entC, entD, entE, eptB, feoB, fepA, fepB, fepC, fepD, fepG, fes, fimA, fimB, fimC, fimD, fimE, fimF, fimG, fimH, fimI, fimK, fliY, FosA, fyuA, galF, gcvA, glf, GlpT, gnd, H-NS, hcp-tssD, hlyB, htpB, impA-tssA,…
AS142078	AS142078.1	Illumina	110	AcrA, AcrB, AcrD, AcrR, argR, ArnT, BaeR, BaeS, bamB, BasS, clpV-tssH, cpsACP, CpxA, CRP, cusR, cycA, dotU-tssL, EmrD, EmrR, entA, entB, entC, entE, entF, eptB, feoB, fepA, fepB, fepC, fepD, fepG, fes, fimA, fimB, fimC, fimD, fimE, fimF, fimG, fimH, fimI, fimK, fliY, FosA, galF, GlpT, gnd, H-NS, hcp-tssD, icmF-tssM, IroE, KdeA, KpnE, KpnF, KpnG, KpnH, leuO, LptD, manB, manC, MarA, MdtB, MdtC, mrk…
AS142078	AS142078.3	ONT	162	23S rRNA, AAC(6')-Ib8, AcrA, AcrB, AcrD, AcrE, AcrR, ampH, ampR, argR, ArnT, BacA, BaeR, BaeS, bamB, BasS, bplB, carA, clpV-tssH, cpsACP, CpxA, CRP, cusR, cycA, dotU-tssL, EC-98, EF-Tu, EmrB, EmrD, EmrR, entA, entB, entC, entD, entE, entF, eptB, feoB, fepA, fepB, fepC, fepD, fepG, fes, fimA, fimB, fimC, fimD, fimE, fimF, fimG, fimH, fimI, fimK, fliY, FosA, galF, GlpT, gnd, H-NS, hcp-tssD, hlyB, h…
AS142079	AS142079.1	Illumina	118	AcrA, AcrB, AcrD, AcrR, argR, ArnT, BaeR, BaeS, bamB, clpV-tssH, cpsACP, CpxA, CRP, cusR, cycA, dotU-tssL, EmrD, EmrR, entA, entB, entC, entE, entF, eptB, feoB, fepA, fepB, fepC, fepD, fepG, fes, fimA, fimB, fimC, fimD, fimE, fimF, fimG, fimH, fimI, fimK, fliY, FosA, galF, glf, GlpT, gnd, H-NS, hcp-tssD, icmF-tssM, impA-tssA, IroE, KdeA, KPHS_23120, KpnE, KpnF, KpnG, KpnH, leuO, LptD, manB, manC,…
AS142079	AS142079.3	ONT	163	23S rRNA, AcrA, AcrB, AcrD, AcrR, ampH, ampR, argR, ArnT, BacA, BaeR, BaeS, bamB, bplB, carA, clpV-tssH, cpsACP, CpxA, CRP, cusR, cycA, dotU-tssL, EC-98, EF-Tu, EmrB, EmrD, EmrR, entA, entB, entC, entD, entE, entF, eptB, feoB, fepA, fepB, fepC, fepD, fepG, fes, fimA, fimB, fimC, fimD, fimE, fimF, fimG, fimH, fimI, fimK, fliY, FosA, galF, glf, GlpT, gnd, H-NS, hcp-tssD, hlyB, htpB, icmF-tssM, impA…
AS142080	AS142080.1	Illumina	172	AcrA, AcrB, AcrD, AcrR, allA, allB, allC, allD, allR, allS, argR, ArnT, BaeR, BaeS, bamB, ClbA, ClbB, ClbC, clbD, clbE, clbF, clbG, clbH, clbI, clbJ, clbK, clbL, clbM, clbN, clbO, clbP, clbQ, clbS, clpV-tssH, cpsACP, CpxA, CRP, cusR, cycA, dotU-tssL, EmrD, EmrR, entA, entB, entC, entD, entE, entF, eptB, feoB, fepA, fepB, fepC, fepD, fepG, fes, fimA, fimB, fimC, fimD, fimE, fimF, fimG, fimH, fimI,…
AS142080	AS142080.3	ONT	219	23S rRNA, AcrA, AcrB, AcrD, AcrE, AcrR, allB, allC, allD, allR, allS, ampH, ampR, argR, ArnT, BacA, BaeR, BaeS, bamB, bplB, carA, ClbA, ClbB, ClbC, clbD, clbE, clbF, clbG, clbH, clbI, clbJ, clbK, clbL, clbM, clbN, clbO, clbP, clbQ, clbS, clpV-tssH, cpsACP, CpxA, CRP, cusR, cycA, dotU-tssL, eae, EC-98, EF-Tu, EmrB, EmrD, EmrR, entA, entB, entC, entD, entE, entF, eptB, feoB, fepA, fepB, fepC, fepD,…
AS142081	AS142081.1	Illumina	122	AcrA, AcrB, AcrD, AcrR, argR, ArnT, BaeR, BaeS, bamB, clpV-tssH, cpsACP, CpxA, CRP, cusR, cycA, dotU-tssL, EmrD, EmrR, entA, entB, entC, entE, entF, eptB, feoB, fepA, fepB, fepC, fepD, fepG, fes, fimA, fimB, fimC, fimD, fimE, fimF, fimG, fimH, fimI, fimK, fliY, FosA, fyuA, galF, GlpT, gnd, H-NS, hcp-tssD, icmF-tssM, impA-tssA, IroE, irp1, irp2, KdeA, KPHS_23120, KpnE, KpnF, KpnG, KpnH, leuO, LptD…
AS142081	AS142081.3	ONT	170	23S rRNA, AcrA, AcrB, AcrD, AcrR, ampH, ampR, argR, ArnT, BacA, BaeR, BaeS, bamB, bplB, carA, clpV-tssH, cpsACP, CpxA, CRP, cusR, cycA, dotU-tssL, eae, EC-98, EF-Tu, EmrB, EmrD, EmrR, entA, entB, entC, entD, entE, entF, eptB, feoB, fepA, fepB, fepC, fepD, fepG, fes, fimA, fimB, fimC, fimD, fimE, fimF, fimG, fimH, fimI, fimK, fliY, FosA, fyuA, galF, gcvA, GlpT, gnd, H-NS, hcp-tssD, hlyB, htpB, icm…
AS142082	AS142082.1	Illumina	122	AAC(3)-IIc, AAC(6')-Ib-cr, AcrA, AcrB, AcrD, AcrR, APH(3'')-Ib, APH(6)-Id, argR, ArnT, BaeR, BaeS, bamB, CatB3, clpV-tssH, cpsACP, CpxA, CRP, CTX-M-15, cusR, cycA, DfrA14, dotU-tssL, EmrD, EmrR, entA, entB, entC, entE, entF, eptB, feoB, fepA, fepB, fepC, fepD, fepG, fes, fimA, fimB, fimC, fimD, fimE, fimF, fimG, fimH, fimI, fimK, fliY, FosA, galF, GlpT, gnd, H-NS, hcp-tssD, icmF-tssM, IroE, KdeA,…
AS142082	AS142082.3	ONT	173	23S rRNA, AAC(3)-IIc, AAC(6')-Ib-cr, AcrA, AcrB, AcrD, AcrR, ampH, ampR, APH(3'')-Ib, APH(6)-Id, argR, ArnT, Arr-3, BacA, BaeR, BaeS, bamB, bplB, carA, CatB3, clpP, clpV-tssH, cpsACP, CpxA, CRP, CTX-M-15, cusR, cycA, DfrA14, dotU-tssL, EC-98, EF-Tu, EmrD, EmrR, entA, entB, entC, entD, entE, entF, eptB, feoB, fepA, fepB, fepC, fepD, fepG, fes, fimA, fimB, fimC, fimD, fimE, fimF, fimG, fimH, fimI, …
AS142083	AS142083.1	Illumina	118	AcrA, AcrB, AcrD, AcrR, argR, ArnT, BaeR, BaeS, bamB, clpV-tssH, cpsACP, CpxA, CrcB, CRP, cusR, cycA, dotU-tssL, EmrD, EmrR, entA, entB, entC, entE, entF, eptB, feoB, fepA, fepB, fepC, fepD, fepG, fes, fimA, fimB, fimC, fimD, fimE, fimF, fimG, fimH, fimI, fimK, fliY, FosA, galF, glf, GlpT, gnd, H-NS, hcp-tssD, icmF-tssM, impA-tssA, IroE, KdeA, KPHS_23120, KpnE, KpnF, KpnG, KpnH, leuO, LptD, MarA,…
AS142083	AS142083.3	ONT	168	23S rRNA, AcrA, AcrB, AcrD, AcrR, ampH, ampR, argR, ArnT, BacA, BaeR, BaeS, bamB, carA, clpV-tssH, cpsACP, CpxA, CrcB, CRP, cusR, cycA, dotU-tssL, EC-98, EF-Tu, EmrB, EmrD, EmrR, EmrY, entA, entB, entC, entD, entE, entF, eptB, fepA, fepB, fepC, fepD, fepG, fes, fimA, fimB, fimC, fimD, fimE, fimF, fimG, fimH, fimI, fimK, fliY, FosA, galF, glf, GlpT, gnd, H-NS, hcp-tssD, hlyB, htpB, icmF-tssM, impA…
AS142084	AS142084.1	Illumina	131	AAC(3)-IIc, AAC(6')-Ib-cr, AcrA, AcrB, AcrD, AcrR, APH(3'')-Ib, APH(6)-Id, argR, ArnT, BaeR, BaeS, bamB, CatB3, clpV-tssH, cpsACP, CpxA, CRP, CTX-M-15, cusR, cycA, DfrA14, dotU-tssL, EmrD, EmrR, entA, entB, entC, entE, entF, eptB, feoB, fepA, fepB, fepC, fepD, fepG, fes, fimA, fimB, fimC, fimD, fimE, fimF, fimG, fimH, fimI, fimK, fliY, FosA, galF, glf, GlpT, gnd, gyrA, H-NS, hcp-tssD, hlyB, icmF-…
AS142084	AS142084.3	ONT	176	23S rRNA, AAC(3)-IIc, AAC(6')-Ib-cr, AAC(6')-Ib8, AcrA, AcrB, AcrD, AcrR, ampH, ampR, ANT(2'')-Ia, APH(3'')-Ib, APH(6)-Id, argR, ArnT, BacA, BaeR, BaeS, bamB, BasS, bplB, carA, CatB3, clpV-tssH, cpsACP, CpxA, CRP, CTX-M-15, cusR, cycA, DfrA14, dotU-tssL, EC-98, EF-Tu, EmrD, EmrR, entA, entB, entC, entD, entE, eptB, feoB, fepA, fepB, fepC, fepD, fepG, fes, fimA, fimB, fimC, fimD, fimE, fimF, fimG,…
AS142085	AS142085.1	Illumina	118	AcrA, AcrB, AcrD, AcrR, argR, ArnT, BaeR, BaeS, bamB, clpV-tssH, cpsACP, CpxA, CRP, cusR, cycA, dotU-tssL, EmrD, EmrR, entA, entB, entC, entD, entE, entF, eptB, feoB, fepA, fepB, fepC, fepD, fepG, fes, fimA, fimB, fimC, fimD, fimE, fimF, fimG, fimH, fimI, fimK, fliY, FosA, galF, glf, GlpT, gnd, H-NS, hcp-tssD, hlyB, icmF-tssM, impA-tssA, IroE, KdeA, kfoC, KPHS_23120, KpnE, KpnF, KpnG, KpnH, leuO,…
AS142085	AS142085.3	ONT	165	23S rRNA, AcrA, AcrB, AcrD, AcrR, ampH, ampR, argR, ArnT, BacA, BaeR, BaeS, bamB, bplB, carA, clpV-tssH, cpsACP, CpxA, CRP, cusR, cycA, dotU-tssL, EC-98, EF-Tu, EmrD, EmrR, entA, entB, entC, entD, entE, entF, eptB, feoB, fepA, fepB, fepC, fepD, fepG, fes, fimA, fimB, fimC, fimD, fimE, fimF, fimG, fimH, fimI, fimK, fliY, FosA, galF, glf, GlpT, gnd, H-NS, hcp-tssD, hlyB, htpB, icmF-tssM, impA-tssA,…
AS142086	AS142086.1	Illumina	120	AcrA, AcrB, AcrD, AcrR, argR, ArnT, BaeR, BaeS, bamB, clpV-tssH, cpsACP, CpxA, CRP, cusR, cycA, dotU-tssL, EmrD, EmrR, entA, entB, entC, entE, entF, eptB, feoB, fepA, fepB, fepC, fepD, fepG, fes, fimA, fimB, fimC, fimD, fimE, fimF, fimG, fimH, fimI, fimK, fliY, FosA, galF, glf, GlpT, gnd, H-NS, hcp-tssD, hlyB, icmF-tssM, impA-tssA, IroE, KdeA, kfoC, KPHS_23120, KpnE, KpnF, KpnG, KpnH, leuO, LptD,…
AS142086	AS142086.3	ONT	168	23S rRNA, AcrA, AcrB, AcrD, AcrR, ampH, ampR, argR, ArnT, BacA, BaeR, BaeS, bamB, bplB, carA, clpV-tssH, cpsACP, CpxA, CRP, cusR, cycA, dotU-tssL, EC-98, EF-Tu, EmrB, EmrD, EmrR, entA, entB, entC, entD, entE, entF, eptB, feoB, fepA, fepB, fepC, fepD, fepG, fes, fimA, fimB, fimC, fimD, fimE, fimF, fimG, fimH, fimI, fimK, fliY, FosA, galF, glf, GlpT, gnd, H-NS, hcp-tssD, hlyB, htpB, icmF-tssM, impA…
AS142087	AS142087.1	Illumina	106	AcrA, AcrB, AcrD, AcrR, argR, ArnT, BaeR, BaeS, bamB, cpsACP, CpxA, CRP, cusR, cycA, EmrD, EmrR, entA, entB, entC, entD, entE, entF, eptB, feoB, fepA, fepB, fepC, fepD, fepG, fes, fimA, fimC, fimD, fimE, fimF, fimG, fimH, fimI, fimK, fliY, FosA, galF, glf, GlpT, gnd, H-NS, hlyB, icmF-tssM, IroE, KdeA, KpnE, KpnF, KpnG, KpnH, leuO, LptD, manB, manC, MarA, MdtB, MdtC, mrkA, mrkB, mrkC, mrkD, mrkF, …
AS142087	AS142087.3	ONT	152	23S rRNA, AcrA, AcrB, AcrD, AcrR, ampH, ampR, argR, ArnT, BacA, BaeR, BaeS, bamB, bplB, carA, catD, cpsACP, CpxA, CRP, cusR, cycA, EC-98, EF-Tu, EmrB, EmrD, EmrR, entA, entB, entC, entD, entE, entF, eptB, feoB, fepA, fepB, fepC, fepD, fepG, fes, fimA, fimC, fimD, fimE, fimF, fimG, fimH, fimI, fimK, fliY, FosA, galF, glf, GlpT, gnd, H-NS, hlyB, htpB, icmF-tssM, impA-tssA, IroE, iutA, KdeA, KdpE, K…
AS142088	AS142088.1	Illumina	116	AcrA, AcrB, AcrD, AcrR, argR, ArnT, BaeR, BaeS, bamB, clpV-tssH, cpsACP, CpxA, CRP, cusR, cycA, dotU-tssL, EmrD, EmrR, entA, entB, entC, entE, entF, eptB, feoB, fepA, fepB, fepC, fepD, fepG, fes, fimA, fimB, fimC, fimD, fimE, fimF, fimG, fimH, fimI, fimK, fliY, FosA, galF, glf, GlpT, gnd, H-NS, hcp-tssD, icmF-tssM, impA-tssA, IroE, KdeA, KpnE, KpnF, KpnG, KpnH, leuO, LptD, manB, manC, MarA, MdtB,…
AS142088	AS142088.3	ONT	166	23S rRNA, AcrA, AcrB, AcrR, ampH, ampR, argR, ArnT, BacA, BaeR, BaeS, bamB, bplB, carA, clpV-tssH, cpsACP, CpxA, CRP, cusR, cycA, dotU-tssL, EC-98, EF-Tu, EmrB, EmrD, EmrR, entA, entB, entC, entD, entE, entF, eptB, feoB, fepA, fepB, fepC, fepD, fepG, fes, fimA, fimB, fimC, fimD, fimE, fimF, fimG, fimH, fimI, fimK, fliY, FosA, galF, glf, GlpT, gnd, H-NS, hcp-tssD, hlyB, htpB, icmF-tssM, impA-tssA,…
AS142089	AS142089.1	Illumina	97	AcrA, AcrB, AcrD, AcrR, allA, allB, allC, allD, allR, allS, argR, ArnT, BaeR, BaeS, bamB, cpsACP, CpxA, CRP, cusR, cycA, EmrD, EmrR, entA, entB, entC, entE, entF, eptB, feoB, fepA, fepB, fepC, fepD, fepG, fes, fimA, fimB, fimC, fimD, fimE, fimF, fimG, fimH, fimI, fliY, FosA, galF, GlpT, gnd, H-NS, KdeA, KpnE, KpnF, KpnG, KpnH, leuO, LptD, MarA, MdtB, MdtC, mrkA, mrkB, mrkC, mrkD, mrkF, mrkH, mrkJ…
AS142089	AS142089.3	ONT	151	23S rRNA, AcrA, AcrB, AcrE, AcrF, AcrR, allB, allC, allD, allR, allS, ampH, ampR, argR, ArnT, BacA, BaeR, BaeS, bamB, bplB, carA, cpsACP, CpxA, CRP, cusR, cycA, EC-98, EF-Tu, EmrD, EmrR, entA, entB, entC, entD, entE, entF, eptB, feoB, fepA, fepB, fepC, fepD, fepG, fes, fimA, fimB, fimC, fimD, fimE, fimF, fimG, fimH, fimI, fimK, fliY, FosA, galF, GlpT, gnd, H-NS, hlyB, htpB, IroE, iutA, KdeA, KdpE…
AS142090	AS142090.1	Illumina	119	aadA5, AcrA, AcrB, AcrD, AcrR, argR, ArnT, BaeR, BaeS, bamB, clpV-tssH, cpsACP, CpxA, CRP, CTX-M-15, cusR, cycA, Dfr, dotU-tssL, EmrD, EmrR, entA, entB, entC, entE, entF, eptB, ErmB, feoB, fepA, fepB, fepC, fepD, fepG, fes, fimA, fimB, fimC, fimD, fimE, fimF, fimG, fimH, fimI, fimK, fliY, FosA, galF, GlpT, gnd, H-NS, hcp-tssD, icmF-tssM, impA-tssA, IroE, KdeA, KpnE, KpnF, KpnG, KpnH, leuO, LptD, …
AS142090	AS142090.3	ONT	168	23S rRNA, aadA5, AcrA, AcrB, AcrD, AcrR, ampH, ampR, argR, ArnT, BacA, BaeR, BaeS, bamB, bplB, carA, clpV-tssH, cpsACP, CpxA, CRP, CTX-M-15, cusR, cycA, Dfr, DfrA17, dotU-tssL, EC-98, EF-Tu, EmrD, EmrR, entA, entB, entC, entD, entE, entF, eptB, ErmB, feoB, fepA, fepB, fepC, fepD, fepG, fes, fimA, fimB, fimC, fimD, fimE, fimF, fimG, fimH, fimI, fimK, fliY, FosA, galF, GlpT, gnd, H-NS, hcp-tssD, ht…
AS142091	AS142091.1	Illumina	115	AcrA, AcrB, AcrD, AcrR, APH(3'')-Ib, APH(6)-Id, argR, ArnT, BaeR, BaeS, bamB, clpV-tssH, cpsACP, CpxA, CRP, CTX-M-15, cusR, cycA, DfrA14, dotU-tssL, EmrD, EmrR, entA, entB, entC, entE, entF, eptB, feoB, fepA, fepB, fepC, fepD, fepG, fes, fimA, fimB, fimC, fimD, fimE, fimF, fimG, fimH, fimI, fimK, fliY, FosA, Fosa7.3, galF, GlpT, gnd, H-NS, hcp-tssD, icmF-tssM, impA-tssA, IroE, KdeA, KpnE, KpnF, K…
AS142091	AS142091.3	ONT	165	23S rRNA, AAC(6')-Ib7, AcrA, AcrB, AcrD, AcrE, AcrR, ampH, ampR, APH(3'')-Ib, APH(6)-Id, argR, ArnT, BacA, BaeR, BaeS, bamB, bplB, carA, clpV-tssH, cpsACP, CpxA, CRP, CTX-M-15, cusR, cycA, DfrA14, dotU-tssL, EC-98, EF-Tu, EmrB, EmrD, EmrR, entA, entB, entC, entD, entE, entF, eptB, feoB, fepA, fepB, fepC, fepD, fepG, fes, fimA, fimB, fimC, fimD, fimE, fimF, fimG, fimH, fimI, fimK, fliY, FosA, galF…
AS142092	AS142092.1	Illumina	121	aadA2, AcrA, AcrB, AcrD, AcrR, argR, ArnT, BaeR, BaeS, bamB, clpV-tssH, CmlA5, cpsACP, CpxA, CRP, cusR, cycA, DfrA15, dotU-tssL, EmrD, EmrR, entA, entB, entC, entD, entE, entF, eptB, feoB, fepA, fepB, fepC, fepD, fepG, fes, fimA, fimB, fimC, fimD, fimE, fimF, fimG, fimH, fimI, fimK, fliY, FosA, galF, glf, GlpT, gnd, H-NS, hcp-tssD, icmF-tssM, IroE, KdeA, kfoC, KpnE, KpnF, KpnG, KpnH, leuO, LptD, …
AS142092	AS142092.3	ONT	170	23S rRNA, AAC(6'), AAC(6')-Ib7, aadA2, AcrA, AcrB, AcrD, AcrR, ampH, ampR, argR, ArnT, BacA, BaeR, BaeS, bamB, bplB, carA, clpV-tssH, CmlA4, cpsACP, CpxA, CRP, cusR, cycA, DfrA15, dotU-tssL, EC-98, EF-Tu, EmrB, EmrD, EmrR, entA, entB, entC, entD, entE, entF, eptB, feoB, fepA, fepB, fepC, fepD, fepG, fes, fimA, fimB, fimC, fimD, fimE, fimF, fimG, fimH, fimI, fimK, fliY, FosA, galF, glf, GlpT, gnd,…
AS142093	AS142093.1	Illumina	110	AcrA, AcrB, AcrD, AcrR, argR, ArnT, BaeR, BaeS, bamB, clpV-tssH, cpsACP, CpxA, CRP, cusR, cycA, dotU-tssL, EmrD, EmrR, entA, entB, entC, entE, entF, eptB, feoB, fepA, fepB, fepC, fepD, fepG, fes, fimD, fliY, FosA, galF, glf, GlpT, gnd, H-NS, hcp-tssD, hlyB, icmF-tssM, impA-tssA, KdeA, kfoC, KPHS_23120, KpnE, KpnF, KpnG, KpnH, leuO, LptD, manB, manC, MarA, MdtB, MdtC, mrkA, mrkB, mrkC, mrkD, mrkF,…
AS142093	AS142093.3	ONT	158	23S rRNA, AAC(6')-Ib8, AcrA, AcrB, AcrD, AcrE, AcrR, ampH, ampR, argR, ArnT, BacA, BaeR, BaeS, bamB, bplB, carA, clpV-tssH, cpsACP, CpxA, CRP, cusR, cycA, dotU-tssL, EC-98, EF-Tu, EmrB, EmrD, EmrR, entA, entB, entC, entD, entE, entF, eptB, feoB, fepA, fepB, fepC, fepD, fepG, fes, fimD, fliY, FosA, galF, gcvA, glf, GlpT, gnd, H-NS, hcp-tssD, hlyB, htpB, icmF-tssM, impA-tssA, IroE, iutA, KdeA, KdpE…
AS142094	AS142094.1	Illumina	121	AcrA, AcrB, AcrD, AcrR, APH(3')-Ia, argR, ArnT, BaeR, BaeS, bamB, clpV-tssH, cpsACP, CpxA, CRP, CTX-M-15, cusR, cycA, dotU-tssL, EmrD, EmrR, entA, entB, entC, entE, entF, eptB, feoB, fepA, fepB, fepC, fepD, fepG, fes, fimA, fimB, fimC, fimD, fimE, fimF, fimG, fimH, fimI, fimK, fliY, FosA, galF, glf, GlpT, gnd, gyrA, H-NS, hcp-tssD, hlyB, icmF-tssM, IroE, KdeA, KpnE, KpnF, KpnG, KpnH, leuO, LptD, …
AS142094	AS142094.3	ONT	173	23S rRNA, AcrA, AcrB, AcrD, AcrR, ampH, ampR, APH(3')-Ia, argR, ArnT, BacA, BaeR, BaeS, bamB, bplB, carA, clpV-tssH, cpsACP, CpxA, CRP, CTX-M-15, cusR, cycA, dotU-tssL, EC-98, EF-Tu, EmrB, EmrD, EmrR, entA, entB, entC, entD, entE, entF, eptB, feoB, fepA, fepB, fepC, fepD, fepG, fes, fimA, fimB, fimC, fimD, fimE, fimF, fimG, fimH, fimI, fimK, fliY, FosA, galF, gcvA, glf, GlpT, gnd, gyrA, H-NS, hcp…
AS142095	AS142095.1	Illumina	115	AcrA, AcrB, AcrD, AcrR, argR, ArnT, BaeR, BaeS, clpV-tssH, cpsACP, CpxA, CRP, cusR, cycA, dotU-tssL, EmrD, EmrR, entA, entB, entC, entD, entE, entF, eptB, feoB, fepA, fepB, fepC, fepD, fepG, fes, fimA, fimB, fimC, fimD, fimE, fimF, fimG, fimH, fimI, fimK, fliY, FosA, galF, glf, GlpT, gnd, H-NS, hcp-tssD, icmF-tssM, impA-tssA, IroE, KdeA, KPHS_23120, KpnE, KpnF, KpnG, KpnH, leuO, LptD, manB, manC,…
AS142095	AS142095.3	ONT	165	23S rRNA, AAC(6')-Ib8, AcrA, AcrB, AcrR, ampH, ampR, argR, ArnT, BacA, BaeR, BaeS, bplB, carA, clpV-tssH, cpsACP, CpxA, CRP, cusR, cycA, dotU-tssL, EC-98, EF-Tu, EmrB, EmrD, EmrR, entA, entB, entC, entD, entE, entF, eptB, feoB, fepA, fepB, fepC, fepD, fepG, fes, fimA, fimB, fimC, fimD, fimE, fimF, fimG, fimH, fimI, fimK, fliY, FosA, galF, gcvA, glf, GlpT, gnd, H-NS, hcp-tssD, hlyB, htpB, icmF-tss…
AS142096	AS142096.1	Illumina	123	AcrA, AcrB, AcrD, AcrR, argR, ArnT, BaeR, BaeS, bamB, clpV-tssH, cpsACP, CpxA, CRP, cusR, cycA, Dfr, dotU-tssL, EmrD, EmrR, entA, entB, entC, entE, entF, eptB, feoB, fepA, fepB, fepC, fepD, fepG, fes, fimA, fimB, fimC, fimD, fimE, fimF, fimG, fimH, fimI, fimK, fliY, FosA, galF, glf, GlpT, gnd, H-NS, hcp-tssD, hlyB, icmF-tssM, impA-tssA, IroE, KdeA, kfoC, KpnE, KpnF, KpnG, KpnH, leuO, LptD, manB, …
AS142096	AS142096.3	ONT	172	23S rRNA, AAC(6')-Ib8, AcrA, AcrB, AcrD, AcrR, ampH, ampR, argR, ArnT, BacA, BaeR, BaeS, bamB, bplB, carA, clpV-tssH, cpsACP, CpxA, CRP, cusR, cycA, DfrA7, dotU-tssL, EC-98, EF-Tu, EmrB, EmrD, EmrR, entA, entB, entC, entD, entE, entF, eptB, feoB, fepA, fepB, fepC, fepD, fepG, fes, fimA, fimB, fimC, fimD, fimE, fimF, fimG, fimH, fimI, fimK, fliY, FosA, galF, glf, GlpT, gnd, H-NS, hcp-tssD, hlyB, h…
AS142097	AS142097.1	Illumina	121	AcrA, AcrB, AcrD, AcrR, argR, ArnT, BaeR, BaeS, bamB, BasS, clpV-tssH, cpsACP, CpxA, CRP, cusR, cycA, dotU-tssL, EmrD, EmrR, entA, entB, entC, entE, entF, eptB, feoB, fepA, fepB, fepC, fepD, fepG, fes, fimA, fimB, fimC, fimD, fimE, fimF, fimG, fimH, fimI, fimK, fliY, FosA, galF, glf, GlpT, gnd, H-NS, hcp-tssD, icmF-tssM, impA-tssA, IroE, KdeA, kfoC, KPHS_23120, KpnE, KpnF, KpnG, KpnH, leuO, LptD,…
AS142097	AS142097.3	ONT	171	23S rRNA, AcrA, AcrB, AcrD, AcrF, AcrR, ampH, argR, ArnT, BacA, BaeR, BaeS, bamB, BasS, bplB, carA, clpV-tssH, cpsACP, CpxA, CRP, cycA, dotU-tssL, EC-98, EF-Tu, EmrB, EmrD, EmrR, entA, entB, entC, entD, entE, entF, eptB, feoB, fepA, fepB, fepC, fepD, fepG, fes, fimA, fimB, fimC, fimD, fimE, fimF, fimG, fimH, fimI, fimK, fliY, FosA, galF, gcvA, glf, GlpT, gnd, H-NS, hcp-tssD, hlyB, htpB, icmF-tssM…
AS142098	AS142098.1	Illumina	173	AcrA, AcrB, AcrD, AcrR, allA, allB, allC, allD, allR, allS, argR, ArnT, BaeR, BaeS, bamB, ClbA, ClbB, ClbC, clbD, clbE, clbF, clbG, clbH, clbI, clbJ, clbK, clbL, clbM, clbN, clbO, clbP, clbQ, clbS, clpV-tssH, cpsACP, CpxA, CRP, cusR, cycA, dotU-tssL, EmrD, EmrR, entA, entB, entC, entD, entE, entF, eptB, feoB, fepA, fepB, fepC, fepD, fepG, fes, fimA, fimB, fimC, fimD, fimE, fimF, fimG, fimH, fimI,…
AS142098	AS142098.3	ONT	218	23S rRNA, AcrA, AcrB, AcrD, AcrR, allA, allB, allC, allD, allR, allS, ampH, ampR, argR, ArnT, BacA, BaeR, BaeS, bamB, bplB, carA, ClbA, ClbB, ClbC, clbD, clbE, clbF, clbG, clbH, clbI, clbJ, clbK, clbL, clbM, clbN, clbO, clbP, clbQ, clbS, clpV-tssH, cpsACP, CpxA, CRP, cusR, cycA, dotU-tssL, eae, EC-98, EF-Tu, EmrB, EmrD, EmrR, entA, entB, entC, entD, entE, entF, eptB, feoB, fepA, fepB, fepC, fepD,…

## Sheet: S5 WGS-AST Antimicrobials, taxa
Platform	Antimicrobial	Taxon	CA	Sensitivity	Specificity	VME	ME	TP	FP	FN	TN	n
Illumina	amikacin	Escherichia coli	0.857143	1	0.777778	0	0.222222	5	2	0	7	14
ONT	amikacin	Escherichia coli	0.785714	0.8	0.777778	0.2	0.222222	4	2	1	7	14
Illumina	amikacin	Klebsiella	0.798658	0.72	0.814516	0.28	0.185484	18	23	7	101	149
ONT	amikacin	Klebsiella	0.838926	0.8	0.846774	0.2	0.153226	20	19	5	105	149
Illumina	aztreonam	Enterobacter cloacae	0.833333	1	0	0	1	10	2	0	0	12
ONT	aztreonam	Enterobacter cloacae	0.833333	1	0	0	1	10	2	0	0	12
Illumina	aztreonam	Escherichia coli	0.928571	0.928571		0.0714286		13	0	1	0	14
ONT	aztreonam	Escherichia coli	1	1		0		14	0	0	0	14
Illumina	aztreonam	Klebsiella	0.909091	0.902655	0.926829	0.0973451	0.0731707	102	3	11	38	154
ONT	aztreonam	Klebsiella	0.922078	0.929204	0.902439	0.0707965	0.097561	105	4	8	37	154
Illumina	cefazolin	Escherichia coli	1	1		0		9	0	0	0	9
ONT	cefazolin	Escherichia coli	1	1		0		9	0	0	0	9
Illumina	cefazolin	Klebsiella	0.813559	0.731707	1	0.268293	0	30	0	11	18	59
ONT	cefazolin	Klebsiella	0.813559	0.756098	0.944444	0.243902	0.0555556	31	1	10	17	59
Illumina	cefepime	Enterobacter cloacae	0.666667	0.75	0.5	0.25	0.5	3	1	1	1	6
ONT	cefepime	Enterobacter cloacae	0.833333	1	0.5	0	0.5	4	1	0	1	6
Illumina	cefepime	Escherichia coli	0.857143	0.916667	0.5	0.0833333	0.5	11	1	1	1	14
ONT	cefepime	Escherichia coli	0.5	0.416667	1	0.583333	0	5	0	7	2	14
Illumina	cefepime	Klebsiella	0.856209	0.833333	0.923077	0.166667	0.0769231	95	3	19	36	153
ONT	cefepime	Klebsiella	0.856209	0.824561	0.948718	0.175439	0.0512821	94	2	20	37	153
Illumina	cefotaxime	Enterobacter cloacae	1	1		0		1	0	0	0	1
ONT	cefotaxime	Enterobacter cloacae	1	1		0		1	0	0	0	1
Illumina	cefotaxime	Escherichia coli	1	1		0		5	0	0	0	5
ONT	cefotaxime	Escherichia coli	0.8	0.8		0.2		4	0	1	0	5
Illumina	cefotaxime	Klebsiella	0.960396	0.956044	1	0.043956	0	87	0	4	10	101
ONT	cefotaxime	Klebsiella	0.960396	0.967033	0.9	0.032967	0.1	88	1	3	9	101
Illumina	ceftazidime	Enterobacter cloacae	0.846154	1	0	0	1	11	2	0	0	13
ONT	ceftazidime	Enterobacter cloacae	0.846154	1	0	0	1	11	2	0	0	13
Illumina	ceftazidime	Escherichia coli	0.857143	1	0	0	1	12	2	0	0	14
ONT	ceftazidime	Escherichia coli	0.928571	1	0.5	0	0.5	12	1	0	1	14
Illumina	ceftazidime	Klebsiella	0.896104	0.878261	0.948718	0.121739	0.0512821	101	2	14	37	154
ONT	ceftazidime	Klebsiella	0.935065	0.93913	0.923077	0.0608696	0.0769231	108	3	7	36	154
Illumina	ceftazidime and avibactam	Enterobacter cloacae	1		1		0	0	0	0	12	12
ONT	ceftazidime and avibactam	Enterobacter cloacae	1		1		0	0	0	0	12	12
Illumina	ceftazidime and avibactam	Escherichia coli	0.857143	0.916667	0.8125	0.0833333	0.1875	11	3	1	13	28
ONT	ceftazidime and avibactam	Escherichia coli	0.785714	0.5	1	0.5	0	6	0	6	16	28
Illumina	ceftazidime and avibactam	Klebsiella	0.992593	1	0.992308	0	0.00769231	5	1	0	129	135
ONT	ceftazidime and avibactam	Klebsiella	0.992593	1	0.992308	0	0.00769231	5	1	0	129	135
Illumina	ceftriaxone	Enterobacter cloacae	0.909091	1	0.5	0	0.5	9	1	0	1	11
ONT	ceftriaxone	Enterobacter cloacae	0.818182	1	0	0	1	9	2	0	0	11
Illumina	ceftriaxone	Escherichia coli	1	1		0		9	0	0	0	9
ONT	ceftriaxone	Escherichia coli	1	1		0		9	0	0	0	9
Illumina	ceftriaxone	Klebsiella	0.966102	0.935484	1	0.0645161	0	29	0	2	28	59
ONT	ceftriaxone	Klebsiella	0.983051	0.967742	1	0.0322581	0	30	0	1	28	59
Illumina	ciprofloxacin	Enterobacter cloacae	0.923077	1	0.75	0	0.25	9	1	0	3	13
ONT	ciprofloxacin	Enterobacter cloacae	0.692308	0.777778	0.5	0.222222	0.5	7	2	2	2	13
Illumina	ciprofloxacin	Escherichia coli	0.928571	0.928571		0.0714286		13	0	1	0	14
ONT	ciprofloxacin	Escherichia coli	0.928571	0.928571		0.0714286		13	0	1	0	14
Illumina	ciprofloxacin	Klebsiella	0.954545	0.972222	0.913043	0.0277778	0.0869565	105	4	3	42	154
ONT	ciprofloxacin	Klebsiella	0.88961	0.87963	0.913043	0.12037	0.0869565	95	4	13	42	154
Illumina	doripenem	Escherichia coli	0.857143	1	0.666667	0	0.333333	8	2	0	4	14
ONT	doripenem	Escherichia coli	0.857143	1	0.666667	0	0.333333	8	2	0	4	14
Illumina	doripenem	Klebsiella	0.84	0.761905	0.939394	0.238095	0.0606061	64	4	20	62	150
ONT	doripenem	Klebsiella	0.826667	0.761905	0.909091	0.238095	0.0909091	64	6	20	60	150
Illumina	ertapenem	Enterobacter cloacae	0.923077	1	0.5	0	0.5	11	1	0	1	13
ONT	ertapenem	Enterobacter cloacae	0.923077	1	0.5	0	0.5	11	1	0	1	13
Illumina	ertapenem	Escherichia coli	0.857143	0.923077	0	0.0769231	1	12	1	1	0	14
ONT	ertapenem	Escherichia coli	0.642857	0.615385	1	0.384615	0	8	0	5	1	14
Illumina	ertapenem	Klebsiella	0.954545	0.935185	1	0.0648148	0	101	0	7	46	154
ONT	ertapenem	Klebsiella	0.928571	0.962963	0.847826	0.037037	0.152174	104	7	4	39	154
Illumina	gentamicin	Enterobacter cloacae	0.833333	0.5	1	0.5	0	1	0	1	4	6
ONT	gentamicin	Enterobacter cloacae	0.833333	0.5	1	0.5	0	1	0	1	4	6
Illumina	gentamicin	Escherichia coli	0.928571	1	0.833333	0	0.166667	8	1	0	5	14
ONT	gentamicin	Escherichia coli	0.857143	0.75	1	0.25	0	6	0	2	6	14
Illumina	gentamicin	Klebsiella	0.933775	0.923077	0.939394	0.0769231	0.0606061	48	6	4	93	151
ONT	gentamicin	Klebsiella	0.880795	0.961538	0.838384	0.0384615	0.161616	50	16	2	83	151
Illumina	imipenem	Enterobacter cloacae	1	1	1	0	0	6	0	0	1	7
ONT	imipenem	Enterobacter cloacae	1	1	1	0	0	6	0	0	1	7
Illumina	imipenem	Escherichia coli	0.714286	1	0	0	1	10	4	0	0	14
ONT	imipenem	Escherichia coli	0.714286	1	0	0	1	10	4	0	0	14
Illumina	imipenem	Klebsiella	0.843137	0.931818	0.723077	0.0681818	0.276923	82	18	6	47	153
ONT	imipenem	Klebsiella	0.79085	0.943182	0.584615	0.0568182	0.415385	83	27	5	38	153
Illumina	imipenem and relebactam	Enterobacter cloacae	1		1		0	0	0	0	11	11
ONT	imipenem and relebactam	Enterobacter cloacae	1		1		0	0	0	0	11	11
Illumina	imipenem and relebactam	Escherichia coli	1	1	1	0	0	6	0	0	8	14
ONT	imipenem and relebactam	Escherichia coli	1	1	1	0	0	6	0	0	8	14
Illumina	imipenem and relebactam	Klebsiella	0.962963	0.625	0.99	0.375	0.01	5	1	3	99	108
ONT	imipenem and relebactam	Klebsiella	0.962963	0.625	0.99	0.375	0.01	5	1	3	99	108
Illumina	levofloxacin	Enterobacter cloacae	0.615385	0.833333	0.428571	0.166667	0.571429	5	4	1	3	13
ONT	levofloxacin	Enterobacter cloacae	0.461538	0.833333	0.142857	0.166667	0.857143	5	6	1	1	13
Illumina	levofloxacin	Escherichia coli	0.928571	0.928571		0.0714286		13	0	1	0	14
ONT	levofloxacin	Escherichia coli	1	1		0		14	0	0	0	14
Illumina	levofloxacin	Klebsiella	0.922078	0.90625	0.948276	0.09375	0.0517241	87	3	9	55	154
ONT	levofloxacin	Klebsiella	0.863636	0.84375	0.896552	0.15625	0.103448	81	6	15	52	154
Illumina	meropenem	Enterobacter cloacae	0.5	0.666667	0.333333	0.333333	0.666667	2	2	1	1	6
ONT	meropenem	Enterobacter cloacae	0.833333	1	0.666667	0	0.333333	3	1	0	2	6
Illumina	meropenem	Escherichia coli	0.714286	1	0.333333	0	0.666667	8	4	0	2	14
ONT	meropenem	Escherichia coli	0.642857	0.5	0.833333	0.5	0.166667	4	1	4	5	14
Illumina	meropenem	Klebsiella	0.865772	0.975	0.73913	0.025	0.26087	78	18	2	51	149
ONT	meropenem	Klebsiella	0.812081	0.9875	0.608696	0.0125	0.391304	79	27	1	42	149
Illumina	meropenem and vaborbactam	Enterobacter cloacae	1		1		0	0	0	0	11	11
ONT	meropenem and vaborbactam	Enterobacter cloacae	1		1		0	0	0	0	11	11
Illumina	meropenem and vaborbactam	Escherichia coli	1	1	1	0	0	6	0	0	8	14
ONT	meropenem and vaborbactam	Escherichia coli	0.857143	0.666667	1	0.333333	0	4	0	2	8	14
Illumina	meropenem and vaborbactam	Klebsiella	0.962617	0.625	0.989899	0.375	0.010101	5	1	3	98	107
ONT	meropenem and vaborbactam	Klebsiella	0.962617	0.625	0.989899	0.375	0.010101	5	1	3	98	107
Illumina	piperacillin and tazobactam	Escherichia coli	0.928571	0.928571		0.0714286		13	0	1	0	14
ONT	piperacillin and tazobactam	Escherichia coli	0.642857	0.642857		0.357143		9	0	5	0	14
Illumina	piperacillin and tazobactam	Klebsiella	0.902597	0.889908	0.933333	0.110092	0.0666667	97	3	12	42	154
ONT	piperacillin and tazobactam	Klebsiella	0.857143	0.807339	0.977778	0.192661	0.0222222	88	1	21	44	154
Illumina	sulfamethoxazole and trimethoprim	Enterobacter cloacae	0.6	1	0.5	0	0.5	1	2	0	2	5
ONT	sulfamethoxazole and trimethoprim	Enterobacter cloacae	0.4	0	0.5	1	0.5	0	2	1	2	5
Illumina	sulfamethoxazole and trimethoprim	Escherichia coli	0.5	1	0.222222	0	0.777778	5	7	0	2	14
ONT	sulfamethoxazole and trimethoprim	Escherichia coli	0.571429	1	0.333333	0	0.666667	5	6	0	3	14
Illumina	sulfamethoxazole and trimethoprim	Klebsiella	0.831081	0.884615	0.771429	0.115385	0.228571	69	16	9	54	148
ONT	sulfamethoxazole and trimethoprim	Klebsiella	0.831081	0.923077	0.728571	0.0769231	0.271429	72	19	6	51	148
Illumina	tetracycline	Enterobacter cloacae	0.727273	0.666667	0.75	0.333333	0.25	2	2	1	6	11
ONT	tetracycline	Enterobacter cloacae	0.818182	1	0.75	0	0.25	3	2	0	6	11
Illumina	tetracycline	Escherichia coli	1	1	1	0	0	7	0	0	2	9
ONT	tetracycline	Escherichia coli	1	1	1	0	0	7	0	0	2	9
Illumina	tetracycline	Klebsiella	0.79661	0.6	0.897436	0.4	0.102564	12	4	8	35	59
ONT	tetracycline	Klebsiella	0.79661	0.55	0.923077	0.45	0.0769231	11	3	9	36	59
Illumina	ticarcillin and clavulanic acid	Klebsiella	0.920792	0.914894	1	0.0851064	0	86	0	8	7	101
ONT	ticarcillin and clavulanic acid	Klebsiella	0.950495	0.946809	1	0.0531915	0	89	0	5	7	101
Illumina	tobramycin	Enterobacter cloacae	1	1	1	0	0	2	0	0	4	6
ONT	tobramycin	Enterobacter cloacae	0.833333	1	0.75	0	0.25	2	1	0	3	6
Illumina	tobramycin	Escherichia coli	0.857143	0.75	1	0.25	0	6	0	2	6	14
ONT	tobramycin	Escherichia coli	0.928571	0.875	1	0.125	0	7	0	1	6	14
Illumina	tobramycin	Klebsiella	0.947712	0.974684	0.918919	0.0253165	0.0810811	77	6	2	68	153
ONT	tobramycin	Klebsiella	0.928105	0.949367	0.905405	0.0506329	0.0945946	75	7	4	67	153

## Sheet: S6 WGS-AST- Taxa
Platform	Antimicrobial	Taxon	CA	Sensitivity	Specificity	VME	ME	TP	FP	FN	TN	n
Illumina	All	Enterobacter cloacae	0.853503	0.935897	0.772152	0.0641026	0.227848	73	18	5	61	157
ONT	All	Enterobacter cloacae	0.828025	0.935897	0.721519	0.0641026	0.278481	73	22	5	57	157
Illumina	All	Escherichia coli	0.873239	0.954774	0.682353	0.0452261	0.317647	190	27	9	58	284
ONT	All	Escherichia coli	0.820423	0.824121	0.811765	0.175879	0.188235	164	16	35	69	284
Illumina	All	Klebsiella	0.902064	0.893988	0.911585	0.106012	0.0884146	1383	116	164	1196	2859
ONT	All	Klebsiella	0.887723	0.893342	0.881098	0.106658	0.118902	1382	156	165	1156	2859

## Sheet: S7 WGS-AST- Antimicrobials
Platform	Antimicrobial	CA	Sensitivity	Specificity	VME	ME	TP	FP	FN	TN	n
Illumina	amikacin	0.803681	0.766667	0.81203	0.233333	0.18797	23	25	7	108	163
ONT	amikacin	0.834356	0.8	0.842105	0.2	0.157895	24	21	6	112	163
Illumina	aztreonam	0.905556	0.912409	0.883721	0.0875912	0.116279	125	5	12	38	180
ONT	aztreonam	0.922222	0.941606	0.860465	0.0583942	0.139535	129	6	8	37	180
Illumina	cefazolin	0.838235	0.78	1	0.22	0	39	0	11	18	68
ONT	cefazolin	0.838235	0.8	0.944444	0.2	0.0555556	40	1	10	17	68
Illumina	cefepime	0.849711	0.838462	0.883721	0.161538	0.116279	109	5	21	38	173
ONT	cefepime	0.82659	0.792308	0.930233	0.207692	0.0697674	103	3	27	40	173
Illumina	cefotaxime	0.962617	0.958763	1	0.0412371	0	93	0	4	10	107
ONT	cefotaxime	0.953271	0.958763	0.9	0.0412371	0.1	93	1	4	9	107
Illumina	ceftazidime	0.889503	0.898551	0.860465	0.101449	0.139535	124	6	14	37	181
ONT	ceftazidime	0.928177	0.949275	0.860465	0.0507246	0.139535	131	6	7	37	181
Illumina	ceftazidime and avibactam	0.971429	0.941176	0.974684	0.0588235	0.0253165	16	4	1	154	175
ONT	ceftazidime and avibactam	0.96	0.647059	0.993671	0.352941	0.00632911	11	1	6	157	175
Illumina	ceftriaxone	0.962025	0.959184	0.966667	0.0408163	0.0333333	47	1	2	29	79
ONT	ceftriaxone	0.962025	0.979592	0.933333	0.0204082	0.0666667	48	2	1	28	79
Illumina	ciprofloxacin	0.950276	0.969466	0.9	0.0305344	0.1	127	5	4	45	181
ONT	ciprofloxacin	0.878453	0.877863	0.88	0.122137	0.12	115	6	16	44	181
Illumina	doripenem	0.841463	0.782609	0.916667	0.217391	0.0833333	72	6	20	66	164
ONT	doripenem	0.829268	0.782609	0.888889	0.217391	0.111111	72	8	20	64	164
Illumina	ertapenem	0.944751	0.939394	0.959184	0.0606061	0.0408163	124	2	8	47	181
ONT	ertapenem	0.906077	0.931818	0.836735	0.0681818	0.163265	123	8	9	41	181
Illumina	gentamicin	0.929825	0.919355	0.93578	0.0806452	0.0642202	57	7	5	102	171
ONT	gentamicin	0.877193	0.919355	0.853211	0.0806452	0.146789	57	16	5	93	171
Illumina	imipenem	0.83908	0.942308	0.685714	0.0576923	0.314286	98	22	6	48	174
ONT	imipenem	0.793103	0.951923	0.557143	0.0480769	0.442857	99	31	5	39	174
Illumina	imipenem and relebactam	0.969925	0.785714	0.991597	0.214286	0.00840336	11	1	3	118	133
ONT	imipenem and relebactam	0.969925	0.785714	0.991597	0.214286	0.00840336	11	1	3	118	133
Illumina	levofloxacin	0.900552	0.905172	0.892308	0.0948276	0.107692	105	7	11	58	181
ONT	levofloxacin	0.845304	0.862069	0.815385	0.137931	0.184615	100	12	16	53	181
Illumina	meropenem	0.840237	0.967033	0.692308	0.032967	0.307692	88	24	3	54	169
ONT	meropenem	0.798817	0.945055	0.628205	0.0549451	0.371795	86	29	5	49	169
Illumina	meropenem and vaborbactam	0.969697	0.785714	0.991525	0.214286	0.00847458	11	1	3	117	132
ONT	meropenem and vaborbactam	0.954545	0.642857	0.991525	0.357143	0.00847458	9	1	5	117	132
Illumina	piperacillin and tazobactam	0.904762	0.894309	0.933333	0.105691	0.0666667	110	3	13	42	168
ONT	piperacillin and tazobactam	0.839286	0.788618	0.977778	0.211382	0.0222222	97	1	26	44	168
Illumina	sulfamethoxazole and trimethoprim	0.796407	0.892857	0.698795	0.107143	0.301205	75	25	9	58	167
ONT	sulfamethoxazole and trimethoprim	0.796407	0.916667	0.674699	0.0833333	0.325301	77	27	7	56	167
Illumina	tetracycline	0.810127	0.7	0.877551	0.3	0.122449	21	6	9	43	79
ONT	tetracycline	0.822785	0.7	0.897959	0.3	0.102041	21	5	9	44	79
Illumina	ticarcillin and clavulanic acid	0.920792	0.914894	1	0.0851064	0	86	0	8	7	101
ONT	ticarcillin and clavulanic acid	0.950495	0.946809	1	0.0531915	0	89	0	5	7	101
Illumina	tobramycin	0.942197	0.955056	0.928571	0.0449438	0.0714286	85	6	4	78	173
ONT	tobramycin	0.924855	0.94382	0.904762	0.0561798	0.0952381	84	8	5	76	173

## Sheet: S8 WGS-AST- BMD-AST(ERT)
Platform	Antimicrobial	AST (ERT)	CA	Sensitivity	Specificity	VME	ME	TP	FP	FN	TN	n
Illumina	ertapenem	CP CRE	1	1		0		99	0	0	0	99
Illumina	ertapenem	Non-CP CRE	0.757576	0.757576		0.242424		25	0	8	0	33
Illumina	ertapenem	Susceptible	0.959184		0.959184		0.0408163	0	2	0	47	49
ONT	ertapenem	CP CRE	0.949495	0.949495		0.0505051		94	0	5	0	99
ONT	ertapenem	Non-CP CRE	0.878788	0.878788		0.121212		29	0	4	0	33
ONT	ertapenem	Susceptible	0.836735		0.836735		0.163265	0	8	0	41	49

## Sheet: S9 Groups
Sample			Illumina													ONT
Isolate ID	Internal ID	AST group	Species	CP	ESBL	MBL	pAmpC	KPC	OXA-CP	pAST(ERT)	pAST(CAZ)	pAST(CRO)	pAST(ERT) ∪ CP	pAST(3GC)	Group	Species_	CP_	ESBL_	MBL_	pAmpC_	KPC_	OXA-CP_	pAST(ERT)_	pAST(CAZ)_	pAST(CRO)_	pAST(ERT) ∪ CP_	pAST(3GC)_	Group_	Assembly coverage [X]_
ENCL-501	AS134085	CP CRE	Enterobacter chengduensis	X			X	X		X	X	X	X	X	CP CRE, KPC	Enterobacter chengduensis	X				X		X	X	X	X	X	CP CRE, KPC	100.993
ENCL-469	AS134084	CP CRE	Enterobacter cloacae	X	X		X	X		X	X	X	X	X	CP CRE, KPC	Enterobacter cloacae	X	X		X	X		X	X	X	X	X	CP CRE, KPC	77.7095
1SUS	AS142080	3GC-susceptible	Enterobacter cloacae								X			X	3GC, pAmpC & ESBL-neg.	Enterobacter cloacae								X	X		X	3GC, pAmpC & ESBL-neg.	94.2951
ENCL-149	AS134074	CP CRE	Enterobacter cloacae	X			X	X		X	X	X	X	X	CP CRE, KPC	Enterobacter hormaechei	X				X		X	X	X	X	X	CP CRE, KPC	92.0352
ENCL-176	AS134076	CP CRE	Enterobacter cloacae	X	X		X	X		X	X	X	X	X	CP CRE, KPC	Enterobacter hormaechei	X	X		X	X		X	X	X	X	X	CP CRE, KPC	84.1966
ENCL-275	AS134079	CP CRE	Enterobacter hormaechei	X			X	X		X	X	X	X	X	CP CRE, KPC	Enterobacter hormaechei	X			X	X		X	X	X	X	X	CP CRE, KPC	95.9622
ENCL-347	AS134081	3GC-resistant	Enterobacter cloacae	X			X	X		X	X	X	X	X	CP CRE, KPC	Enterobacter hormaechei	X	X			X		X	X	X	X	X	CP CRE, KPC	89.2307
ENCL-547	AS134086	CP CRE	Enterobacter hormaechei	X	X		X	X		X	X	X	X	X	CP CRE, KPC	Enterobacter hormaechei	X	X		X	X		X	X	X	X	X	CP CRE, KPC	95.5032
ENCL-550	AS134087	CP CRE	Enterobacter hormaechei	X	X		X	X		X	X	X	X	X	CP CRE, KPC	Enterobacter hormaechei	X	X			X		X	X	X	X	X	CP CRE, KPC	80.2593
ENCL-565	AS134088	CP CRE	Enterobacter cloacae	X	X		X	X		X	X	X	X	X	CP CRE, KPC	Enterobacter hormaechei	X	X			X		X	X	X	X	X	CP CRE, KPC	109.784
ENCL-M273	AS134093	CP CRE	Enterobacter cloacae	X	X	X	X	X		X	X	X	X	X	CP CRE, MBL	Enterobacter hormaechei	X		X	X			X	X	X	X	X	CP CRE, MBL	31.8139
ENCL-595	AS134090	CP CRE	Enterobacter kobei	X			X	X		X	X	X	X	X	CP CRE, KPC	Enterobacter kobei	X			X	X		X	X	X	X	X	CP CRE, KPC	77.0785
ENCL-466	AS134083	CP CRE	Enterobacter roggenkampii	X				X		X	X	X	X	X	CP CRE, KPC	Enterobacter roggenkampii	X				X		X	X	X	X	X	CP CRE, KPC	97.8112
ecoli-102	AS134296	CP CRE	Escherichia coli	X		X	X			X	X	X	X	X	CP CRE, MBL	Escherichia coli	X		X				X	X	X	X	X	CP CRE, MBL	83.0276
ecoli-173	AS134298	CP CRE	Escherichia coli	X	X				X	X	X	X	X	X	CP CRE, OXA-48	Escherichia coli	X	X				X		X	X	X	X	3GC, ESBL	100.886
ecoli-174	AS134299	CP CRE	Escherichia coli	X				X		X	X	X	X	X	CP CRE, KPC	Escherichia coli	X	X			X			X	X	X	X	3GC, ESBL	97.2327
ecoli-402	AS134302	CP CRE	Escherichia coli	X				X		X	X	X	X	X	CP CRE, KPC	Escherichia coli	X				X			X	X	X	X	3GC, pAmpC & ESBL-neg.	97.1444
ecoli-485	AS134305	CP CRE	Escherichia coli	X	X				X	X	X	X	X	X	CP CRE, OXA-48	Escherichia coli	X	X				X		X	X	X	X	3GC, ESBL	104.239
ecoli-50	AS134306	CP CRE	Escherichia coli	X	X	X				X	X	X	X	X	CP CRE, MBL	Escherichia coli	X	X	X				X	X	X	X	X	CP CRE, MBL	94.7574
ecoli-503	AS134307	CP CRE	Escherichia coli	X				X		X	X	X	X	X	CP CRE, KPC	Escherichia coli	X				X		X	X	X	X	X	CP CRE, KPC	103.082
ecoli-516	AS134308	CP CRE	Escherichia coli	X				X		X	X	X	X	X	CP CRE, KPC	Escherichia coli	X				X		X		X	X	X	CP CRE, KPC	84.2272
ecoli-52	AS134309	Non-CP CRE	Escherichia coli				X				X	X		X	3GC, pAmpC	Escherichia coli				X				X	X		X	3GC, pAmpC	98.7564
ecoli-526	AS134310	CP CRE	Escherichia coli	X	X	X				X	X	X	X	X	CP CRE, MBL	Escherichia coli	X	X	X				X	X	X	X	X	CP CRE, MBL	98.5357
ecoli-56	AS134312	3GC-resistant	Escherichia coli	X	X			X		X	X	X	X	X	CP CRE, KPC	Escherichia coli	X	X			X			X	X	X	X	3GC, ESBL	92.1394
ecoli-594	AS134313	CP CRE	Escherichia coli	X	X	X	X			X	X	X	X	X	CP CRE, MBL	Escherichia coli	X	X	X	X			X	X	X	X	X	CP CRE, MBL	100.375
ecoli-630	AS134314	CP CRE	Escherichia coli	X		X	X			X	X	X	X	X	CP CRE, MBL	Escherichia coli	X		X	X			X	X	X	X	X	CP CRE, MBL	97.5622
ecoli-66	AS134315	CP CRE	Escherichia coli	X	X	X				X	X	X	X	X	CP CRE, MBL	Escherichia coli	X	X	X				X	X	X	X	X	CP CRE, MBL	107.411
CRE215KLPN	AS133967	Non-CP CRE	Klebsiella pneumoniae		X					X	X	X	X	X	Non-CP CRE	Klebsiella pneumoniae		X					X	X	X	X	X	Non-CP CRE	65.9543
CRE235KLPN	AS133972	Non-CP CRE	Klebsiella pneumoniae		X					X	X	X	X	X	Non-CP CRE	Klebsiella pneumoniae							X	X	X	X	X	Non-CP CRE	24.9894
CRE299KLPN	AS133981	Non-CP CRE	Klebsiella pneumoniae		X					X	X	X	X	X	Non-CP CRE	Klebsiella pneumoniae		X					X	X	X	X	X	Non-CP CRE	77.2493
CRE339KLPN	AS133986	Non-CP CRE	Klebsiella pneumoniae				X			X	X		X	X	Non-CP CRE	Klebsiella pneumoniae		X		X			X	X	X	X	X	Non-CP CRE	57.6622
CRE363KLPN	AS133991	Non-CP CRE	Klebsiella pneumoniae							X			X		Non-CP CRE	Klebsiella pneumoniae							X			X		Non-CP CRE	77.8679
CRE435KLPN	AS134007	3GC-resistant	Klebsiella pneumoniae		X						X	X		X	3GC, ESBL	Klebsiella pneumoniae		X						X	X		X	3GC, ESBL	30.8073
CRE497KLPN	AS134021	Non-CP CRE	Klebsiella pneumoniae												3GC Susceptible	Klebsiella pneumoniae		X					X	X	X	X	X	Non-CP CRE	17.8267
CRE499KLPN	AS134022	Non-CP CRE	Klebsiella pneumoniae		X					X	X	X	X	X	Non-CP CRE	Klebsiella pneumoniae		X					X	X	X	X	X	Non-CP CRE	21.781
CRE590KLPN	AS134042	3GC-susceptible	Klebsiella pneumoniae												3GC Susceptible	Klebsiella pneumoniae												3GC Susceptible	102.859
CRE596KLPN	AS134045	3GC-resistant	Klebsiella pneumoniae		X						X	X		X	3GC, ESBL	Klebsiella pneumoniae		X					X	X	X	X	X	Non-CP CRE	93.9811
CRE607KLPN	AS134050	Non-CP CRE	Klebsiella pneumoniae												3GC Susceptible	Klebsiella pneumoniae		X					X	X	X	X	X	Non-CP CRE	99.267
CRE639KLPN	AS134061	Non-CP CRE	Klebsiella pneumoniae		X						X	X		X	3GC, ESBL	Klebsiella pneumoniae		X						X	X		X	3GC, ESBL	90.2253
CRE643KLPN	AS134062	Non-CP CRE	Klebsiella pneumoniae		X					X	X	X	X	X	Non-CP CRE	Klebsiella pneumoniae		X					X	X	X	X	X	Non-CP CRE	90.7312
CRE645KLPN	AS134063	Non-CP CRE	Klebsiella pneumoniae												3GC Susceptible	Klebsiella pneumoniae								X	X		X	3GC, pAmpC & ESBL-neg.	104.452
CRE648KLPN	AS134064	3GC-susceptible	Klebsiella pneumoniae												3GC Susceptible	Klebsiella pneumoniae												3GC Susceptible	89.5952
KLPN-101	AS134105	CP CRE	Klebsiella pneumoniae	X				X		X	X	X	X	X	CP CRE, KPC	Klebsiella pneumoniae	X				X		X	X	X	X	X	CP CRE, KPC	89.3966
KLPN-104	AS134106	CP CRE	Klebsiella pneumoniae	X				X		X	X	X	X	X	CP CRE, KPC	Klebsiella pneumoniae	X	X			X		X	X	X	X	X	CP CRE, KPC	96.0651
KLPN-107	AS134107	Non-CP CRE	Klebsiella pneumoniae		X		X			X		X	X	X	Non-CP CRE	Klebsiella pneumoniae		X		X			X	X	X	X	X	Non-CP CRE	90.3258
KLPN-116	AS134108	CP CRE	Klebsiella pneumoniae	X	X	X				X	X	X	X	X	CP CRE, MBL	Klebsiella pneumoniae	X	X	X				X	X	X	X	X	CP CRE, MBL	61.8025
KLPN-117	AS134109	Non-CP CRE	Klebsiella pneumoniae							X			X		Non-CP CRE	Klebsiella pneumoniae							X			X		Non-CP CRE	87.9168
KLPN-121	AS134110	Non-CP CRE	Klebsiella pneumoniae		X						X	X		X	3GC, ESBL	Klebsiella pneumoniae		X					X	X	X	X	X	Non-CP CRE	98.3881
KLPN-125	AS134111	CP CRE	Klebsiella pneumoniae	X				X		X	X	X	X	X	CP CRE, KPC	Klebsiella pneumoniae	X	X			X		X	X	X	X	X	CP CRE, KPC	96.8871
KLPN-134	AS134112	CP CRE	Klebsiella pneumoniae	X				X		X	X	X	X	X	CP CRE, KPC	Klebsiella pneumoniae	X	X			X		X	X	X	X	X	CP CRE, KPC	100.363
KLPN-139	AS134113	CP CRE	Klebsiella pneumoniae	X				X		X	X	X	X	X	CP CRE, KPC	Klebsiella pneumoniae	X	X			X		X	X	X	X	X	CP CRE, KPC	90.2521
KLPN-140	AS134114	CP CRE	Klebsiella pneumoniae	X	X			X		X	X	X	X	X	CP CRE, KPC	Klebsiella pneumoniae	X	X			X		X	X	X	X	X	CP CRE, KPC	91.2536
KLPN-147	AS134115	CP CRE	Klebsiella pneumoniae	X	X	X	X		X	X	X	X	X	X	CP CRE, MBL & OXA-48	Klebsiella pneumoniae	X	X	X	X		X	X	X	X	X	X	CP CRE, MBL & OXA-48	95.5151
KLPN-152	AS134116	Non-CP CRE	Klebsiella pneumoniae							X			X		Non-CP CRE	Klebsiella pneumoniae							X			X		Non-CP CRE	78.507
KLPN-154	AS134117	CP CRE	Klebsiella pneumoniae	X	X	X	X			X	X	X	X	X	CP CRE, MBL	Klebsiella pneumoniae	X	X	X				X	X	X	X	X	CP CRE, MBL	97.3965
KLPN-16	AS134118	Non-CP CRE	Klebsiella pneumoniae							X			X		Non-CP CRE	Klebsiella pneumoniae		X					X			X		Non-CP CRE	81.9895
KLPN-162	AS134119	CP CRE	Klebsiella pneumoniae	X				X		X	X	X	X	X	CP CRE, KPC	Klebsiella pneumoniae	X	X			X		X	X	X	X	X	CP CRE, KPC	90.1988
KLPN-166	AS134120	CP CRE	Klebsiella pneumoniae	X				X		X	X	X	X	X	CP CRE, KPC	Klebsiella pneumoniae	X				X		X	X	X	X	X	CP CRE, KPC	97.0848
KLPN-167	AS134121	CP CRE	Klebsiella pneumoniae	X	X			X		X	X	X	X	X	CP CRE, KPC	Klebsiella pneumoniae	X	X			X		X	X	X	X	X	CP CRE, KPC	99.1741
KLPN-168	AS134122	CP CRE	Klebsiella pneumoniae	X				X		X		X	X	X	CP CRE, KPC	Klebsiella pneumoniae	X	X			X		X	X	X	X	X	CP CRE, KPC	92.7707
KLPN-169	AS134123	CP CRE	Klebsiella pneumoniae	X	X			X		X	X	X	X	X	CP CRE, KPC	Klebsiella pneumoniae		X					X	X	X	X	X	Non-CP CRE	98.0225
KLPN-170	AS134124	CP CRE	Klebsiella pneumoniae	X				X		X	X	X	X	X	CP CRE, KPC	Klebsiella pneumoniae	X	X			X		X	X	X	X	X	CP CRE, KPC	101.013
KLPN-172	AS134126	CP CRE	Klebsiella pneumoniae	X	X			X		X	X	X	X	X	CP CRE, KPC	Klebsiella pneumoniae	X	X			X		X	X	X	X	X	CP CRE, KPC	101.442
KLPN-185	AS134127	CP CRE	Klebsiella pneumoniae	X	X	X	X		X	X	X	X	X	X	CP CRE, MBL & OXA-48	Klebsiella pneumoniae	X	X	X	X		X	X	X	X	X	X	CP CRE, MBL & OXA-48	96.7583
KLPN-19	AS134128	CP CRE	Klebsiella pneumoniae	X				X		X	X	X	X	X	CP CRE, KPC	Klebsiella pneumoniae	X	X			X		X	X	X	X	X	CP CRE, KPC	94.5184
KLPN-196	AS134129	CP CRE	Klebsiella pneumoniae	X				X		X	X	X	X	X	CP CRE, KPC	Klebsiella pneumoniae	X	X			X		X	X	X	X	X	CP CRE, KPC	97.4196
KLPN-21	AS134131	3GC-susceptible	Klebsiella pneumoniae												3GC Susceptible	Klebsiella pneumoniae							X			X		Non-CP CRE	98.6712
KLPN-240	AS134132	CP CRE	Klebsiella pneumoniae	X				X		X	X	X	X	X	CP CRE, KPC	Klebsiella pneumoniae	X	X			X		X	X	X	X	X	CP CRE, KPC	102.746
KLPN-25	AS134134	CP CRE	Klebsiella pneumoniae	X				X		X	X	X	X	X	CP CRE, KPC	Klebsiella pneumoniae	X				X		X	X	X	X	X	CP CRE, KPC	98.8339
KLPN-257	AS134135	CP CRE	Klebsiella pneumoniae	X				X		X	X	X	X	X	CP CRE, KPC	Klebsiella pneumoniae	X	X			X		X	X	X	X	X	CP CRE, KPC	102.452
KLPN-26	AS134136	Non-CP CRE	Klebsiella pneumoniae		X					X	X	X	X	X	Non-CP CRE	Klebsiella pneumoniae		X					X	X	X	X	X	Non-CP CRE	20.5042
KLPN-260	AS134137	CP CRE	Klebsiella pneumoniae	X	X			X		X	X	X	X	X	CP CRE, KPC	Klebsiella pneumoniae	X	X			X		X	X	X	X	X	CP CRE, KPC	94.6702
KLPN-261	AS134138	CP CRE	Klebsiella pneumoniae	X	X			X		X	X	X	X	X	CP CRE, KPC	Klebsiella pneumoniae	X	X			X		X	X	X	X	X	CP CRE, KPC	92.8697
KLPN-262	AS134139	CP CRE	Klebsiella pneumoniae	X	X			X		X	X	X	X	X	CP CRE, KPC	Klebsiella pneumoniae	X	X			X		X	X	X	X	X	CP CRE, KPC	108.952
KLPN-268	AS134141	CP CRE	Klebsiella pneumoniae	X	X			X		X	X	X	X	X	CP CRE, KPC	Klebsiella pneumoniae	X	X			X		X	X	X	X	X	CP CRE, KPC	102.638
KLPN-278	AS134142	CP CRE	Klebsiella pneumoniae	X				X		X	X	X	X	X	CP CRE, KPC	Klebsiella pneumoniae	X				X		X	X	X	X	X	CP CRE, KPC	89.5442
KLPN-280	AS134143	CP CRE	Klebsiella pneumoniae	X				X		X	X	X	X	X	CP CRE, KPC	Klebsiella pneumoniae	X	X			X		X	X	X	X	X	CP CRE, KPC	97.2298
KLPN-283	AS134144	CP CRE	Klebsiella pneumoniae	X				X		X		X	X	X	CP CRE, KPC	Klebsiella pneumoniae	X				X		X	X	X	X	X	CP CRE, KPC	101.285
KLPN-288	AS134145	CP CRE	Klebsiella pneumoniae	X				X		X	X	X	X	X	CP CRE, KPC	Klebsiella pneumoniae	X	X			X		X	X	X	X	X	CP CRE, KPC	99.7336
KLPN-29	AS134146	Non-CP CRE	Klebsiella pneumoniae		X					X	X	X	X	X	Non-CP CRE	Klebsiella pneumoniae		X					X	X	X	X	X	Non-CP CRE	93.9392
KLPN-292	AS134147	CP CRE	Klebsiella pneumoniae	X	X			X		X	X	X	X	X	CP CRE, KPC	Klebsiella pneumoniae	X				X		X	X	X	X	X	CP CRE, KPC	105.646
KLPN-32	AS134148	Non-CP CRE	Klebsiella pneumoniae				X			X	X		X	X	Non-CP CRE	Klebsiella pneumoniae		X		X			X	X	X	X	X	Non-CP CRE	101.716
KLPN-320	AS134149	CP CRE	Klebsiella pneumoniae	X	X			X		X	X	X	X	X	CP CRE, KPC	Klebsiella pneumoniae	X	X			X		X	X	X	X	X	CP CRE, KPC	108.387
KLPN-325	AS134150	CP CRE	Klebsiella pneumoniae	X	X			X		X	X	X	X	X	CP CRE, KPC	Klebsiella pneumoniae	X	X			X		X	X	X	X	X	CP CRE, KPC	90.9302
KLPN-33	AS134151	Non-CP CRE	Klebsiella pneumoniae							X			X		Non-CP CRE	Klebsiella pneumoniae							X	X	X	X	X	Non-CP CRE	90.2912
KLPN-352	AS134152	CP CRE	Klebsiella pneumoniae	X				X		X		X	X	X	CP CRE, KPC	Klebsiella pneumoniae	X	X			X		X		X	X	X	CP CRE, KPC	97.0635
KLPN-37	AS134154	3GC-resistant	Klebsiella pneumoniae		X						X	X		X	3GC, ESBL	Klebsiella pneumoniae		X						X	X		X	3GC, ESBL	93.5348
KLPN-375	AS134155	CP CRE	Klebsiella pneumoniae	X				X		X	X	X	X	X	CP CRE, KPC	Klebsiella pneumoniae	X				X		X	X	X	X	X	CP CRE, KPC	90.1227
KLPN-39	AS134156	Non-CP CRE	Klebsiella pneumoniae		X						X	X		X	3GC, ESBL	Klebsiella pneumoniae		X					X	X	X	X	X	Non-CP CRE	82.2357
KLPN-40	AS134157	CP CRE	Klebsiella pneumoniae	X	X	X	X			X	X	X	X	X	CP CRE, MBL	Klebsiella pneumoniae	X	X	X	X			X	X	X	X	X	CP CRE, MBL	86.9158
KLPN-41	AS134158	CP CRE	Klebsiella pneumoniae	X				X		X	X	X	X	X	CP CRE, KPC	Klebsiella pneumoniae	X				X		X	X	X	X	X	CP CRE, KPC	104.652
KLPN-415	AS134159	CP CRE	Klebsiella pneumoniae	X				X		X	X	X	X	X	CP CRE, KPC	Klebsiella pneumoniae	X				X		X			X		CP CRE, KPC	94.9526
KLPN-42	AS134160	CP CRE	Klebsiella pneumoniae	X	X	X			X	X	X	X	X	X	CP CRE, MBL & OXA-48	Klebsiella pneumoniae	X	X	X				X	X	X	X	X	CP CRE, MBL	92.3023
KLPN-422	AS134161	CP CRE	Klebsiella pneumoniae	X				X		X	X	X	X	X	CP CRE, KPC	Klebsiella pneumoniae	X	X			X		X	X	X	X	X	CP CRE, KPC	94.5768
KLPN-426	AS134162	CP CRE	Klebsiella pneumoniae	X	X			X		X	X	X	X	X	CP CRE, KPC	Klebsiella pneumoniae	X	X			X		X	X	X	X	X	CP CRE, KPC	96.8154
KLPN-44	AS134163	CP CRE	Klebsiella pneumoniae	X	X	X				X	X	X	X	X	CP CRE, MBL	Klebsiella pneumoniae	X	X	X				X	X	X	X	X	CP CRE, MBL	97.4738
KLPN-464	AS134164	CP CRE	Klebsiella pneumoniae	X				X		X	X	X	X	X	CP CRE, KPC	Klebsiella pneumoniae	X				X		X	X	X	X	X	CP CRE, KPC	93.2488
KLPN-465	AS134165	CP CRE	Klebsiella pneumoniae	X	X				X	X	X	X	X	X	CP CRE, OXA-48	Klebsiella pneumoniae	X	X				X	X	X	X	X	X	CP CRE, OXA-48	94.5451
KLPN-467	AS134166	CP CRE	Klebsiella pneumoniae	X				X		X	X	X	X	X	CP CRE, KPC	Klebsiella pneumoniae	X	X			X		X	X	X	X	X	CP CRE, KPC	91.668
KLPN-478	AS134167	CP CRE	Klebsiella pneumoniae	X				X		X	X	X	X	X	CP CRE, KPC	Klebsiella pneumoniae	X				X		X	X	X	X	X	CP CRE, KPC	82.8991
KLPN-479	AS134168	CP CRE	Klebsiella pneumoniae	X				X		X	X	X	X	X	CP CRE, KPC	Klebsiella pneumoniae	X				X		X	X	X	X	X	CP CRE, KPC	90.3332
KLPN-480	AS134169	CP CRE	Klebsiella pneumoniae	X				X		X	X	X	X	X	CP CRE, KPC	Klebsiella pneumoniae	X				X		X	X	X	X	X	CP CRE, KPC	87.759
KLPN-51	AS134171	CP CRE	Klebsiella pneumoniae	X	X			X		X	X	X	X	X	CP CRE, KPC	Klebsiella pneumoniae		X					X	X	X	X	X	Non-CP CRE	91.7692
KLPN-511	AS134172	CP CRE	Klebsiella pneumoniae	X				X		X	X	X	X	X	CP CRE, KPC	Klebsiella pneumoniae	X				X		X	X	X	X	X	CP CRE, KPC	95.8779
KLPN-513	AS134173	CP CRE	Klebsiella pneumoniae	X	X				X	X	X	X	X	X	CP CRE, OXA-48	Klebsiella pneumoniae	X	X				X	X	X	X	X	X	CP CRE, OXA-48	95.8895
KLPN-521	AS134175	CP CRE	Klebsiella pneumoniae	X	X			X		X	X	X	X	X	CP CRE, KPC	Klebsiella pneumoniae	X	X			X		X	X	X	X	X	CP CRE, KPC	92.8297
KLPN-524	AS134176	CP CRE	Klebsiella pneumoniae	X				X		X	X	X	X	X	CP CRE, KPC	Klebsiella pneumoniae	X				X		X	X	X	X	X	CP CRE, KPC	77.3039
KLPN-529	AS134177	CP CRE	Klebsiella pneumoniae	X	X	X			X	X	X	X	X	X	CP CRE, MBL & OXA-48	Klebsiella pneumoniae	X	X	X			X	X	X	X	X	X	CP CRE, MBL & OXA-48	89.0023
KLPN-568	AS134178	CP CRE	Klebsiella pneumoniae	X				X		X	X	X	X	X	CP CRE, KPC	Klebsiella pneumoniae	X	X			X		X	X	X	X	X	CP CRE, KPC	90.6675
KLPN-59	AS134180	CP CRE	Klebsiella pneumoniae	X	X			X		X	X	X	X	X	CP CRE, KPC	Klebsiella pneumoniae	X	X			X		X	X	X	X	X	CP CRE, KPC	98.6749
KLPN-6	AS134181	CP CRE	Klebsiella pneumoniae	X	X			X		X	X	X	X	X	CP CRE, KPC	Klebsiella pneumoniae	X	X			X			X	X	X	X	3GC, ESBL	99.4887
KLPN-60	AS134182	Non-CP CRE	Klebsiella pneumoniae		X					X	X	X	X	X	Non-CP CRE	Klebsiella pneumoniae							X	X	X	X	X	Non-CP CRE	95.0462
KLPN-610	AS134185	CP CRE	Klebsiella pneumoniae	X				X		X	X	X	X	X	CP CRE, KPC	Klebsiella pneumoniae	X	X			X		X	X	X	X	X	CP CRE, KPC	82.3704
KLPN-638	AS134187	CP CRE	Klebsiella pneumoniae	X				X		X	X	X	X	X	CP CRE, KPC	Klebsiella pneumoniae	X	X			X		X	X	X	X	X	CP CRE, KPC	88.9663
KLPN-640	AS134188	CP CRE	Klebsiella pneumoniae	X	X			X		X	X	X	X	X	CP CRE, KPC	Klebsiella pneumoniae	X	X			X		X	X	X	X	X	CP CRE, KPC	93.0399
KLPN-647	AS134189	CP CRE	Klebsiella pneumoniae	X	X			X		X	X	X	X	X	CP CRE, KPC	Klebsiella pneumoniae	X	X			X		X	X	X	X	X	CP CRE, KPC	63.5003
KLPN-70	AS134190	3GC-susceptible	Klebsiella pneumoniae												3GC Susceptible	Klebsiella pneumoniae		X					X			X		Non-CP CRE	98.5787
KLPN-71	AS134191	CP CRE	Klebsiella pneumoniae	X	X			X		X	X	X	X	X	CP CRE, KPC	Klebsiella pneumoniae	X	X			X		X	X	X	X	X	CP CRE, KPC	94.0385
KLPN-74	AS134192	CP CRE	Klebsiella pneumoniae	X	X			X		X	X	X	X	X	CP CRE, KPC	Klebsiella pneumoniae	X	X			X		X	X	X	X	X	CP CRE, KPC	99.1808
KLPN-75	AS134193	CP CRE	Klebsiella pneumoniae	X	X			X		X	X	X	X	X	CP CRE, KPC	Klebsiella pneumoniae	X	X			X		X	X	X	X	X	CP CRE, KPC	103.55
KLPN-84	AS134194	CP CRE	Klebsiella pneumoniae	X	X			X		X	X	X	X	X	CP CRE, KPC	Klebsiella pneumoniae	X	X			X		X	X	X	X	X	CP CRE, KPC	97.3241
KLPN-85	AS134195	CP CRE	Klebsiella pneumoniae	X				X		X	X	X	X	X	CP CRE, KPC	Klebsiella pneumoniae	X				X		X	X	X	X	X	CP CRE, KPC	94.6192
KLPN-93	AS134196	CP CRE	Klebsiella pneumoniae	X				X		X	X	X	X	X	CP CRE, KPC	Klebsiella pneumoniae	X	X			X		X	X	X	X	X	CP CRE, KPC	88.8736
KLPN-94	AS134197	CP CRE	Klebsiella pneumoniae	X				X		X	X	X	X	X	CP CRE, KPC	Klebsiella pneumoniae	X				X		X	X	X	X	X	CP CRE, KPC	98.6121
KLPN-M108	AS134198	3GC-susceptible	Klebsiella pneumoniae												3GC Susceptible	Klebsiella pneumoniae												3GC Susceptible	105.016
KLPN-M138	AS134199	3GC-susceptible	Klebsiella pneumoniae												3GC Susceptible	Klebsiella pneumoniae												3GC Susceptible	102.396
KLPN-M1384	AS134200	CP CRE	Klebsiella pneumoniae	X	X				X	X	X	X	X	X	CP CRE, OXA-48	Klebsiella pneumoniae	X	X				X	X	X	X	X	X	CP CRE, OXA-48	97.8728
KLPN-M1520	AS134201	CP CRE	Klebsiella pneumoniae	X	X				X	X	X	X	X	X	CP CRE, OXA-48	Klebsiella pneumoniae	X	X				X	X	X	X	X	X	CP CRE, OXA-48	93.1097
KLPN-M2293	AS134203	CP CRE	Klebsiella pneumoniae	X	X				X	X	X	X	X	X	CP CRE, OXA-48	Klebsiella pneumoniae	X	X				X	X	X	X	X	X	CP CRE, OXA-48	89.733
KLPN-M2422	AS134204	CP CRE	Klebsiella pneumoniae	X	X				X	X	X	X	X	X	CP CRE, OXA-48	Klebsiella pneumoniae	X	X				X	X	X	X	X	X	CP CRE, OXA-48	91.7932
KLPN-M2714	AS134206	CP CRE	Klebsiella pneumoniae	X	X				X	X	X	X	X	X	CP CRE, OXA-48	Klebsiella pneumoniae	X	X				X	X	X	X	X	X	CP CRE, OXA-48	100.358
KLPN-M2912	AS134207	CP CRE	Klebsiella pneumoniae	X	X				X	X	X	X	X	X	CP CRE, OXA-48	Klebsiella pneumoniae	X	X				X	X	X	X	X	X	CP CRE, OXA-48	43.4133
KLPN-M39	AS134208	3GC-resistant	Klebsiella pneumoniae		X						X	X		X	3GC, ESBL	Klebsiella pneumoniae		X						X	X		X	3GC, ESBL	91.9688
KLPN-M53	AS134209	3GC-susceptible	Klebsiella pneumoniae												3GC Susceptible	Klebsiella pneumoniae									X		X	3GC, pAmpC & ESBL-neg.	88.8428
KLPN-M8	AS134210	3GC-resistant	Klebsiella pneumoniae		X						X	X		X	3GC, ESBL	Klebsiella pneumoniae		X						X	X		X	3GC, ESBL	92.0938
KLPN-M83	AS134211	3GC-susceptible	Klebsiella pneumoniae												3GC Susceptible	Klebsiella pneumoniae												3GC Susceptible	78.1691
KLPN-M84	AS134212	3GC-susceptible	Klebsiella pneumoniae												3GC Susceptible	Klebsiella pneumoniae												3GC Susceptible	91.8523
KLPN-M85	AS134213	3GC-susceptible	Klebsiella pneumoniae												3GC Susceptible	Klebsiella pneumoniae												3GC Susceptible	94.3552
KLPN-M96	AS134214	CP CRE	Klebsiella pneumoniae	X	X			X		X	X	X	X	X	CP CRE, KPC	Klebsiella pneumoniae	X	X			X		X	X	X	X	X	CP CRE, KPC	98.5491
CRE190KLPN	AS142049	Non-CP CRE	Klebsiella pneumoniae		X					X	X	X	X	X	Non-CP CRE	Klebsiella pneumoniae		X					X	X	X	X	X	Non-CP CRE	88.1821
CRE194KLPN	AS142050	Non-CP CRE	Klebsiella pneumoniae							X			X		Non-CP CRE	Klebsiella pneumoniae							X			X		Non-CP CRE	14.3379
CRE211KLPN	AS142052	Non-CP CRE	Klebsiella pneumoniae		X					X	X	X	X	X	Non-CP CRE	Klebsiella pneumoniae		X					X	X	X	X	X	Non-CP CRE	48.7471
CRE228KLPN	AS142053	Non-CP CRE	Klebsiella pneumoniae		X					X	X	X	X	X	Non-CP CRE	Klebsiella pneumoniae		X					X	X	X	X	X	Non-CP CRE	100.598
CRE276KLPN	AS142055	Non-CP CRE	Klebsiella pneumoniae		X					X	X	X	X	X	Non-CP CRE	Klebsiella pneumoniae		X					X	X	X	X	X	Non-CP CRE	67.26
CRE450KLPN	AS142057	Non-CP CRE	Klebsiella pneumoniae		X		X				X	X		X	3GC, ESBL & pAmpC	Klebsiella pneumoniae		X		X				X	X		X	3GC, ESBL & pAmpC	27.6799
CRE475KLPN	AS142059	Non-CP CRE	Klebsiella pneumoniae							X			X		Non-CP CRE	Klebsiella pneumoniae							X	X		X	X	Non-CP CRE	12.5873
CRE494KLPN	AS142060	3GC-resistant	Klebsiella pneumoniae		X						X	X		X	3GC, ESBL	Klebsiella pneumoniae		X						X	X		X	3GC, ESBL	32.2002
CRE515KLPN	AS142061	Non-CP CRE	Klebsiella pneumoniae							X			X		Non-CP CRE	Klebsiella pneumoniae		X					X			X		Non-CP CRE	23.8119
CRE541KLPN	AS142063	Non-CP CRE	Klebsiella pneumoniae		X					X	X	X	X	X	Non-CP CRE	Klebsiella pneumoniae		X					X	X	X	X	X	Non-CP CRE	24.3557
CRE574KLPN	AS142067	3GC-resistant	Klebsiella pneumoniae		X						X	X		X	3GC, ESBL	Klebsiella pneumoniae		X						X	X		X	3GC, ESBL	93.339
CRE605KLPN	AS142069	Non-CP CRE	Klebsiella pneumoniae		X					X		X	X	X	Non-CP CRE	Klebsiella pneumoniae		X					X	X	X	X	X	Non-CP CRE	94.0176
10SUS	AS142070	3GC-susceptible	Klebsiella pneumoniae												3GC Susceptible	Klebsiella pneumoniae												3GC Susceptible	92.9712
12SUS	AS142072	3GC-susceptible	Klebsiella pneumoniae												3GC Susceptible	Klebsiella pneumoniae												3GC Susceptible	93.8922
13SUS	AS142073	3GC-susceptible	Klebsiella pneumoniae												3GC Susceptible	Klebsiella pneumoniae												3GC Susceptible	87.3122
14SUS	AS142074	3GC-susceptible	Klebsiella pneumoniae												3GC Susceptible	Klebsiella pneumoniae												3GC Susceptible	90.5928
15SUS	AS142075	3GC-susceptible	Klebsiella pneumoniae												3GC Susceptible	Klebsiella pneumoniae												3GC Susceptible	96.9115
17SUS	AS142077	3GC-susceptible	Klebsiella pneumoniae												3GC Susceptible	Klebsiella pneumoniae												3GC Susceptible	99.6784
18SUS	AS142078	3GC-susceptible	Klebsiella pneumoniae												3GC Susceptible	Klebsiella pneumoniae												3GC Susceptible	97.6876
19SUS	AS142079	3GC-susceptible	Klebsiella pneumoniae												3GC Susceptible	Klebsiella pneumoniae												3GC Susceptible	91.4492
20SUS	AS142081	3GC-susceptible	Klebsiella pneumoniae												3GC Susceptible	Klebsiella pneumoniae							X			X		Non-CP CRE	106.863
21SUS	AS142082	3GC-resistant	Klebsiella pneumoniae		X						X	X		X	3GC, ESBL	Klebsiella pneumoniae		X						X	X		X	3GC, ESBL	91.7535
22SUS	AS142083	3GC-susceptible	Klebsiella pneumoniae												3GC Susceptible	Klebsiella pneumoniae												3GC Susceptible	95.8723
23SUS	AS142084	3GC-resistant	Klebsiella pneumoniae		X						X	X		X	3GC, ESBL	Klebsiella pneumoniae		X					X	X	X	X	X	Non-CP CRE	91.8303
24SUS	AS142085	3GC-susceptible	Klebsiella pneumoniae												3GC Susceptible	Klebsiella pneumoniae												3GC Susceptible	81.9262
25SUS	AS142086	3GC-susceptible	Klebsiella pneumoniae												3GC Susceptible	Klebsiella pneumoniae												3GC Susceptible	99.8375
26SUS	AS142087	3GC-susceptible	Klebsiella pneumoniae												3GC Susceptible	Klebsiella pneumoniae							X			X		Non-CP CRE	94.7905
27SUS	AS142088	3GC-susceptible	Klebsiella pneumoniae												3GC Susceptible	Klebsiella pneumoniae												3GC Susceptible	97.8191
29SUS	AS142089	3GC-susceptible	Klebsiella pneumoniae												3GC Susceptible	Klebsiella pneumoniae												3GC Susceptible	87.3502
2SUS	AS142090	3GC-resistant	Klebsiella pneumoniae		X						X	X		X	3GC, ESBL	Klebsiella pneumoniae		X						X	X		X	3GC, ESBL	91.4996
30SUS	AS142091	3GC-resistant	Klebsiella pneumoniae		X						X	X		X	3GC, ESBL	Klebsiella pneumoniae		X						X	X		X	3GC, ESBL	87.6338
3SUS	AS142092	3GC-susceptible	Klebsiella pneumoniae												3GC Susceptible	Klebsiella pneumoniae												3GC Susceptible	105.597
4SUS	AS142093	3GC-susceptible	Klebsiella pneumoniae												3GC Susceptible	Klebsiella pneumoniae												3GC Susceptible	95.1718
5SUS	AS142094	3GC-resistant	Klebsiella pneumoniae		X						X	X		X	3GC, ESBL	Klebsiella pneumoniae		X						X	X		X	3GC, ESBL	88.9916
6SUS	AS142095	3GC-susceptible	Klebsiella pneumoniae												3GC Susceptible	Klebsiella pneumoniae												3GC Susceptible	89.0406
7SUS	AS142096	3GC-susceptible	Klebsiella pneumoniae												3GC Susceptible	Klebsiella pneumoniae												3GC Susceptible	95.4886
8SUS	AS142097	3GC-susceptible	Klebsiella pneumoniae												3GC Susceptible	Klebsiella pneumoniae												3GC Susceptible	98.4969
9SUS	AS142098	3GC-susceptible	Klebsiella pneumoniae												3GC Susceptible	Klebsiella pneumoniae							X			X		Non-CP CRE	97.57
KLPN-613	AS134186	CP CRE	Klebsiella quasipneumoniae	X				X		X		X	X	X	CP CRE, KPC	Klebsiella quasipneumoniae	X				X		X		X	X	X	CP CRE, KPC	49.0222
KLPN-M97	AS134215	3GC-susceptible	Klebsiella pneumoniae												3GC Susceptible	Klebsiella quasipneumoniae												3GC Susceptible	86.3883
11SUS	AS142071	3GC-susceptible	Klebsiella quasipneumoniae												3GC Susceptible	Klebsiella quasipneumoniae												3GC Susceptible	95.642
16SUS	AS142076	3GC-susceptible	Klebsiella quasipneumoniae												3GC Susceptible	Klebsiella quasipneumoniae												3GC Susceptible	96.5587
